# Supplementary material for: 6-[3-(p-Tolyl­sulfonyl­amino)­prop­yl]diquino­thia­zine
Source: Acta Crystallogr Sect E Struct Rep Online. 2013 May 25;69(Pt 6):o972–3. doi: 10.1107/S1600536813013950 (PMC3685109; doi:10.1107/S1600536813013950)
Supplement: Supplementary file 1 [file e-69-0o972-sup1.cif]

##############################################################################
#                                                                            #
# This CIF contains the data in a paper accepted for publication in          #
# Acta Crystallographica Section E. It conforms to the requirements of       #
# Notes for Authors for Acta Crystallographica Section E, and has been       #
# peer reviewed under the auspices of the IUCr Commission on Journals.       #
#                                                                            #
# Full details of the Crystallographic Information File format               #
# are given in the paper "The Crystallographic Information File (CIF):       #
# a New Standard Archive File for Crystallography" by S. R. Hall, F. H.      #
# Allen and I. D. Brown [Acta Cryst. (1991), A47, 655-685].                  #
#                                                                            #
# The current version of the core CIF dictionary is obtainable from          #
# ftp://ftp.iucr.org/pub/cif_core.dic.                                       #
#                                                                            #
# Software is freely available for graphical display of the structure(s)     #
# in this CIF. For information consult the CIF software page                 #
# http://www.iucr.org/resources/cif/software.                                #
#                                                                            #
# This file may be used for bona fide research purposes within the           #
# scientific community so long as proper attribution is given to the journal # 
# article from which it was obtained.                                        #
#                                                                            #
##############################################################################
data_I
_audit_creation_method
;
CrysAlisPro, Oxford Diffraction Ltd.,
Version 1.171.35.21b (release 03-02-2012 CrysAlis171 .NET)
(compiled Feb  3 2012,10:37:01)
;
_chemical_name_systematic
;\
<i>N</i>-[3-(Diquino[3,2-<i>b</i>;2',3'-<i>e</i>][1,4]thiazin-6-yl)propyl]-\
4-methylbenzenesulfonamide
;
_chemical_name_common
;
6-[3-(<i>p</i>-Tolylsulfonylamino)propyl]diquinothiazine
;
_chemical_formula_moiety     'C28 H24 N4 O2 S2'
_chemical_formula_sum     'C28 H24 N4 O2 S2'
_chemical_formula_iupac     'C28 H24 N4 O2 S2'
_chemical_formula_weight     512.63
_chemical_melting_point     ?
_symmetry_cell_setting     triclinic
_symmetry_space_group_name_H-M     'P -1'
_symmetry_space_group_name_hall     '-P 1'
loop_
    _symmetry_equiv_pos_as_xyz
    'x, y, z'
    '-x, -y, -z'
_cell_length_a     9.3986(3)
_cell_length_b     10.3793(3)
_cell_length_c     12.6207(3)
_cell_angle_alpha     80.735(2)
_cell_angle_beta     81.959(2)
_cell_angle_gamma     77.999(2)
_cell_volume     1181.30(6)
_cell_formula_units_Z     2
_cell_measurement_reflns_used     16661
_cell_measurement_theta_min     3.28
_cell_measurement_theta_max     32.15
_cell_measurement_temperature     100.00(10)
_cell_special_details     ?
_exptl_crystal_description     block
_exptl_crystal_colour     yellow
_exptl_crystal_size_max     0.39
_exptl_crystal_size_mid     0.34
_exptl_crystal_size_min     0.23
_exptl_crystal_density_diffrn     1.441
_exptl_crystal_density_meas     ?
_exptl_crystal_density_method     'not measured'
_exptl_crystal_F_000     536
loop_
    _exptl_crystal_face_index_h
    _exptl_crystal_face_index_k
    _exptl_crystal_face_index_l
    _exptl_crystal_face_perp_dist
    -13 1 -3 0.1549
    -9 -8 -13 0.0909
    10 11 7 0.1606
    -2 11 -8 0.1300
    6 1 17 0.0626
    12 -2 1 0.1227
    -10 -12 -5 0.1269
    -10 -10 4 0.1410
    12 -1 -5 0.1229
    -10 6 4 0.1682
    4 11 14 0.1155
    2 -1 17 0.0660
_exptl_absorpt_coefficient_mu     0.260
_exptl_absorpt_correction_type     analytical
_exptl_absorpt_process_details
;
[CrysAlis PRO (Agilent, 2012) and Clark & Reid (1995)]
;
_exptl_absorpt_correction_T_min     0.937
_exptl_absorpt_correction_T_max     0.965
_diffrn_ambient_temperature     100.00(10)
_diffrn_radiation_type     MoK\a
_diffrn_radiation_wavelength     0.71073
_diffrn_radiation_source     'SuperNova (Mo) X-ray Source'
_diffrn_radiation_monochromator     'mirror'
_diffrn_measurement_device_type     'Agilent SuperNova Dual (Cu at zero, Eos)'
_diffrn_measurement_method     '\w scans'
_diffrn_detector_area_resol_mean     16.2974
_diffrn_reflns_number     24091
_diffrn_reflns_av_R_equivalents     0.0148
_diffrn_reflns_av_sigmaI/netI     0.0143
_diffrn_reflns_theta_min     3.28
_diffrn_reflns_theta_max     31.00
_diffrn_reflns_theta_full     31.00
_diffrn_measured_fraction_theta_max     0.982
_diffrn_measured_fraction_theta_full     0.982
_diffrn_reflns_limit_h_min     -13
_diffrn_reflns_limit_h_max     13
_diffrn_reflns_limit_k_min     -15
_diffrn_reflns_limit_k_max     15
_diffrn_reflns_limit_l_min     -18
_diffrn_reflns_limit_l_max     18
_refine_special_details
;
Refinement of <i>F</i>^2^ against ALL reflections. The weighted <i>R</i>-factor
<i>wR</i> and goodness of fit <i>S</i> are based on <i>F</i>^2^, conventional
<i>R</i>-factors <i>R</i> are based on <i>F</i>, with <i>F</i> set to zero for
negative <i>F</i>^2^. The threshold expression of <i>F</i>^2^ >
\s(<i>F</i>^2^) is used only for calculating <i>R</i>-factors(gt) <i>etc</i>.
and is not relevant to the choice of reflections for refinement.
<i>R</i>-factors based on <i>F</i>^2^ are statistically about twice as large
as those based on <i>F</i>, and <i>R</i>- factors based on ALL data will be
even larger.
;
_reflns_number_total     7396
_reflns_number_gt     6770
_reflns_threshold_expression     >2\s(I)
_refine_ls_structure_factor_coef     Fsqd
_refine_ls_matrix_type     full
_refine_ls_R_factor_all     0.0363
_refine_ls_R_factor_gt     0.0332
_refine_ls_wR_factor_gt     0.0902
_refine_ls_wR_factor_ref     0.0927
_refine_ls_goodness_of_fit_ref     1.035
_refine_ls_restrained_S_all     1.035
_refine_ls_number_reflns     7396
_refine_ls_number_parameters     329
_refine_ls_number_restraints     0
_refine_ls_hydrogen_treatment     mixed
_refine_ls_weighting_scheme     calc
_refine_ls_weighting_details
         'calc w=1/[\s^2^(Fo^2^)+(0.0463P)^2^+0.4370P] where P=(Fo^2^+2Fc^2^)/3'
_atom_sites_solution_hydrogens     geom
_atom_sites_solution_primary     direct
_atom_sites_solution_secondary     difmap
_refine_ls_shift/su_max     0.002
_refine_ls_shift/su_mean     0.000
_refine_diff_density_max     0.424
_refine_diff_density_min     -0.400
_refine_ls_extinction_method     none
_refine_ls_extinction_coef     ?
loop_
    _atom_type_symbol
    _atom_type_description
    _atom_type_scat_dispersion_real
    _atom_type_scat_dispersion_imag
    _atom_type_scat_source
    'C' 'C' 0.0033 0.0016
                         'International Tables Vol C Tables 4.2.6.8 and 6.1.1.4'
    'H' 'H' 0.0000 0.0000
                         'International Tables Vol C Tables 4.2.6.8 and 6.1.1.4'
    'N' 'N' 0.0061 0.0033
                         'International Tables Vol C Tables 4.2.6.8 and 6.1.1.4'
    'O' 'O' 0.0106 0.0060
                         'International Tables Vol C Tables 4.2.6.8 and 6.1.1.4'
    'S' 'S' 0.1246 0.1234
                         'International Tables Vol C Tables 4.2.6.8 and 6.1.1.4'
_computing_data_collection
;
CrysAlis PRO (Agilent, 2012)
;
_computing_cell_refinement
;
CrysAlis PRO (Agilent, 2012)
;
_computing_data_reduction
;
CrysAlis PRO (Agilent, 2012)
;
_computing_structure_solution     'SHELXS97 (Sheldrick, 2008)'
_computing_structure_refinement     'SHELXL97 (Sheldrick, 2008)'
_computing_molecular_graphics
;
ORTEPIII (Burnett & Johnson, 1996) and Mercury (Macrae <i>et al.</i>,
2008)
;
_computing_publication_material     'publCIF (Westrip, 2010)'
loop_
    _atom_site_type_symbol
    _atom_site_label
    _atom_site_fract_x
    _atom_site_fract_y
    _atom_site_fract_z
    _atom_site_U_iso_or_equiv
    _atom_site_adp_type
    _atom_site_calc_flag
    _atom_site_refinement_flags
    _atom_site_occupancy
    _atom_site_symmetry_multiplicity
    _atom_site_disorder_assembly
    _atom_site_disorder_group
    C C1 0.49893(13) 1.01160(10) 0.71760(9) 0.0272(2) Uani d . 1 1 . .
    H H1 0.4759 1.0911 0.6691 0.033 Uiso calc R 1 1 . .
    C C2 0.55824(14) 1.01426(11) 0.81047(10) 0.0316(2) Uani d . 1 1 . .
    H H2 0.5750 1.0958 0.8266 0.038 Uiso calc R 1 1 . .
    C C3 0.59430(13) 0.89597(11) 0.88211(10) 0.0284(2) Uani d . 1 1 . .
    H H3 0.6354 0.8987 0.9462 0.034 Uiso calc R 1 1 . .
    C C4 0.57070(11) 0.77664(10) 0.86036(8) 0.02243(18) Uani d . 1 1 . .
    H H4 0.5972 0.6975 0.9085 0.027 Uiso calc R 1 1 . .
    C C4A 0.50694(10) 0.77236(9) 0.76632(8) 0.01797(16) Uani d . 1 1 . .
    N N5 0.47657(8) 0.65388(8) 0.75030(6) 0.01707(14) Uani d . 1 1 . .
    C C5A 0.41609(9) 0.64626(9) 0.66422(7) 0.01604(16) Uani d . 1 1 . .
    N N6 0.38838(9) 0.52185(8) 0.65386(7) 0.01928(15) Uani d . 1 1 . .
    C C6A 0.31384(10) 0.49652(9) 0.57300(8) 0.01871(17) Uani d . 1 1 . .
    N N7 0.28831(10) 0.37503(8) 0.58262(7) 0.02115(16) Uani d . 1 1 . .
    C C7A 0.21392(11) 0.34230(10) 0.50797(8) 0.02097(18) Uani d . 1 1 . .
    C C8 0.18288(13) 0.21269(10) 0.52247(9) 0.0270(2) Uani d . 1 1 . .
    H H8 0.2161 0.1500 0.5816 0.032 Uiso calc R 1 1 . .
    C C9 0.10458(14) 0.17702(11) 0.45114(10) 0.0307(2) Uani d . 1 1 . .
    H H9 0.0841 0.0897 0.4613 0.037 Uiso calc R 1 1 . .
    C C10 0.05463(14) 0.26913(12) 0.36322(9) 0.0301(2) Uani d . 1 1 . .
    H H10 -0.0011 0.2440 0.3154 0.036 Uiso calc R 1 1 . .
    C C11 0.08566(12) 0.39472(11) 0.34607(9) 0.0264(2) Uani d . 1 1 . .
    H H11 0.0536 0.4555 0.2856 0.032 Uiso calc R 1 1 . .
    C C11A 0.16556(11) 0.43355(10) 0.41872(8) 0.02102(18) Uani d . 1 1 . .
    C C12 0.19770(11) 0.56268(10) 0.40906(8) 0.02207(18) Uani d . 1 1 . .
    H H12 0.1697 0.6267 0.3492 0.026 Uiso calc R 1 1 . .
    C C12A 0.26858(11) 0.59588(9) 0.48515(8) 0.01975(17) Uani d . 1 1 . .
    S S13 0.30095(3) 0.75808(3) 0.46855(2) 0.02831(7) Uani d . 1 1 . .
    C C13A 0.37960(10) 0.76078(9) 0.58521(7) 0.01722(16) Uani d . 1 1 . .
    C C14 0.40755(10) 0.87994(9) 0.60157(8) 0.01950(17) Uani d . 1 1 . .
    H H14 0.3834 0.9565 0.5503 0.023 Uiso calc R 1 1 . .
    C C14A 0.47201(11) 0.89058(9) 0.69388(8) 0.01988(17) Uani d . 1 1 . .
    C C15 0.43639(12) 0.40812(9) 0.73615(8) 0.02281(19) Uani d . 1 1 . .
    H H15A 0.5134 0.4294 0.7728 0.027 Uiso calc R 1 1 . .
    H H15B 0.4803 0.3295 0.6994 0.027 Uiso calc R 1 1 . .
    C C16 0.31325(14) 0.37268(10) 0.82111(9) 0.0278(2) Uani d . 1 1 . .
    H H16A 0.2456 0.3360 0.7859 0.033 Uiso calc R 1 1 . .
    H H16B 0.3561 0.3015 0.8761 0.033 Uiso calc R 1 1 . .
    C C17 0.22489(12) 0.48651(11) 0.87824(8) 0.02409(19) Uani d . 1 1 . .
    H H17A 0.1897 0.5623 0.8239 0.029 Uiso calc R 1 1 . .
    H H17B 0.1383 0.4578 0.9222 0.029 Uiso calc R 1 1 . .
    S S19 0.22842(3) 0.62938(3) 1.034198(18) 0.02204(6) Uani d . 1 1 . .
    O O20 0.33837(9) 0.65975(8) 1.08936(6) 0.02723(16) Uani d . 1 1 . .
    O O21 0.11287(9) 0.56819(11) 1.09446(7) 0.0372(2) Uani d . 1 1 . .
    C C22 0.14699(11) 0.77850(11) 0.95968(8) 0.02354(19) Uani d . 1 1 . .
    C C23 0.01915(12) 0.78269(14) 0.91344(9) 0.0304(2) Uani d . 1 1 . .
    H H23 -0.0268 0.7075 0.9245 0.036 Uiso calc R 1 1 . .
    C C24 -0.03909(13) 0.89937(15) 0.85096(9) 0.0369(3) Uani d . 1 1 . .
    H H24 -0.1254 0.9030 0.8185 0.044 Uiso calc R 1 1 . .
    C C25 0.02520(14) 1.01107(14) 0.83459(9) 0.0362(3) Uani d . 1 1 . .
    C C26 0.15136(14) 1.00516(13) 0.88263(9) 0.0333(3) Uani d . 1 1 . .
    H H26 0.1959 1.0811 0.8730 0.040 Uiso calc R 1 1 . .
    C C27 0.21278(12) 0.88873(11) 0.94467(9) 0.0267(2) Uani d . 1 1 . .
    H H27 0.2995 0.8849 0.9766 0.032 Uiso calc R 1 1 . .
    C C28 -0.04257(19) 1.13661(16) 0.76733(10) 0.0514(4) Uani d . 1 1 . .
    H H28A -0.0395 1.1199 0.6927 0.077 Uiso calc R 1 1 . .
    H H28B 0.0122 1.2069 0.7687 0.077 Uiso calc R 1 1 . .
    H H28C -0.1445 1.1646 0.7969 0.077 Uiso calc R 1 1 . .
    N N18 0.31353(9) 0.52970(8) 0.94864(7) 0.01995(15) Uani d . 1 1 . .
    H H18 0.3886(16) 0.5609(14) 0.9126(12) 0.024 Uiso d . 1 1 . .
loop_
    _atom_site_aniso_label
    _atom_site_aniso_U_11
    _atom_site_aniso_U_22
    _atom_site_aniso_U_33
    _atom_site_aniso_U_12
    _atom_site_aniso_U_13
    _atom_site_aniso_U_23
    C1 0.0354(5) 0.0178(4) 0.0308(5) -0.0121(4) -0.0060(4) 0.0007(4)
    C2 0.0432(6) 0.0208(5) 0.0365(6) -0.0153(4) -0.0099(5) -0.0036(4)
    C3 0.0364(6) 0.0247(5) 0.0287(5) -0.0130(4) -0.0091(4) -0.0036(4)
    C4 0.0260(4) 0.0203(4) 0.0232(4) -0.0087(4) -0.0054(4) -0.0016(3)
    C4A 0.0181(4) 0.0161(4) 0.0200(4) -0.0056(3) -0.0007(3) -0.0017(3)
    N5 0.0176(3) 0.0150(3) 0.0190(3) -0.0036(3) -0.0033(3) -0.0016(3)
    C5A 0.0156(4) 0.0133(4) 0.0186(4) -0.0022(3) -0.0027(3) -0.0006(3)
    N6 0.0259(4) 0.0122(3) 0.0209(4) -0.0029(3) -0.0114(3) 0.0011(3)
    C6A 0.0212(4) 0.0156(4) 0.0197(4) -0.0018(3) -0.0078(3) -0.0010(3)
    N7 0.0264(4) 0.0150(3) 0.0237(4) -0.0026(3) -0.0111(3) -0.0019(3)
    C7A 0.0241(4) 0.0182(4) 0.0219(4) -0.0021(3) -0.0083(3) -0.0040(3)
    C8 0.0350(5) 0.0179(4) 0.0307(5) -0.0035(4) -0.0140(4) -0.0039(4)
    C9 0.0391(6) 0.0228(5) 0.0351(6) -0.0074(4) -0.0132(5) -0.0083(4)
    C10 0.0360(6) 0.0325(6) 0.0268(5) -0.0084(5) -0.0110(4) -0.0098(4)
    C11 0.0310(5) 0.0312(5) 0.0197(4) -0.0075(4) -0.0088(4) -0.0040(4)
    C11A 0.0230(4) 0.0231(4) 0.0180(4) -0.0041(3) -0.0055(3) -0.0032(3)
    C12 0.0249(4) 0.0227(4) 0.0187(4) -0.0048(4) -0.0076(3) 0.0018(3)
    C12A 0.0226(4) 0.0168(4) 0.0195(4) -0.0034(3) -0.0065(3) 0.0017(3)
    S13 0.04278(16) 0.01844(12) 0.02660(13) -0.01033(10) -0.01874(11) 0.00722(9)
    C13A 0.0170(4) 0.0157(4) 0.0179(4) -0.0031(3) -0.0020(3) 0.0011(3)
    C14 0.0209(4) 0.0157(4) 0.0208(4) -0.0053(3) -0.0008(3) 0.0020(3)
    C14A 0.0217(4) 0.0166(4) 0.0217(4) -0.0074(3) -0.0005(3) -0.0005(3)
    C15 0.0339(5) 0.0117(4) 0.0240(4) -0.0009(3) -0.0167(4) 0.0013(3)
    C16 0.0453(6) 0.0167(4) 0.0254(5) -0.0128(4) -0.0162(4) 0.0049(4)
    C17 0.0271(5) 0.0251(5) 0.0229(4) -0.0127(4) -0.0096(4) 0.0044(4)
    S19 0.01835(11) 0.03176(13) 0.01380(10) -0.00181(9) -0.00435(8) 0.00184(8)
    O20 0.0256(4) 0.0342(4) 0.0215(3) 0.0027(3) -0.0122(3) -0.0053(3)
    O21 0.0277(4) 0.0619(6) 0.0180(3) -0.0125(4) -0.0001(3) 0.0093(4)
    C22 0.0180(4) 0.0338(5) 0.0146(4) 0.0056(4) -0.0031(3) -0.0036(4)
    C23 0.0186(4) 0.0486(7) 0.0199(4) 0.0054(4) -0.0045(4) -0.0059(4)
    C24 0.0257(5) 0.0564(8) 0.0206(5) 0.0174(5) -0.0085(4) -0.0093(5)
    C25 0.0381(6) 0.0426(7) 0.0156(4) 0.0209(5) -0.0028(4) -0.0052(4)
    C26 0.0376(6) 0.0310(6) 0.0231(5) 0.0113(5) -0.0010(4) -0.0044(4)
    C27 0.0252(5) 0.0290(5) 0.0222(4) 0.0066(4) -0.0048(4) -0.0055(4)
    C28 0.0593(9) 0.0539(9) 0.0213(5) 0.0314(7) -0.0067(5) -0.0004(5)
    N18 0.0201(4) 0.0214(4) 0.0187(4) -0.0059(3) -0.0051(3) 0.0011(3)
_geom_special_details
;
All e.s.d.'s (except the e.s.d. in the dihedral angle between two l.s. planes)
are estimated using the full covariance matrix. The cell e.s.d.'s are taken
into account individually in the estimation of e.s.d.'s in distances, angles
and torsion angles; correlations between e.s.d.'s in cell parameters are only
used when they are defined by crystal symmetry. An approximate (isotropic)
treatment of cell e.s.d.'s is used for estimating e.s.d.'s involving l.s.
planes.
;
loop_
    _geom_bond_atom_site_label_1
    _geom_bond_atom_site_label_2
    _geom_bond_site_symmetry_2
    _geom_bond_distance
    _geom_bond_publ_flag
    C1 C2 . 1.3730(16) ?
    C1 C14A . 1.4163(13) ?
    C1 H1 . 0.9500 ?
    C2 C3 . 1.4124(16) ?
    C2 H2 . 0.9500 ?
    C3 C4 . 1.3782(14) ?
    C3 H3 . 0.9500 ?
    C4 C4A . 1.4130(13) ?
    C4 H4 . 0.9500 ?
    C4A N5 . 1.3699(11) ?
    C4A C14A . 1.4158(13) ?
    N5 C5A . 1.3149(12) ?
    C5A N6 . 1.3986(11) ?
    C5A C13A . 1.4384(12) ?
    N6 C6A . 1.4016(12) ?
    N6 C15 . 1.4800(12) ?
    C6A N7 . 1.3156(12) ?
    C6A C12A . 1.4335(13) ?
    N7 C7A . 1.3704(12) ?
    C7A C11A . 1.4118(14) ?
    C7A C8 . 1.4133(14) ?
    C8 C9 . 1.3765(15) ?
    C8 H8 . 0.9500 ?
    C9 C10 . 1.4082(17) ?
    C9 H9 . 0.9500 ?
    C10 C11 . 1.3714(16) ?
    C10 H10 . 0.9500 ?
    C11 C11A . 1.4158(13) ?
    C11 H11 . 0.9500 ?
    C11A C12 . 1.4170(14) ?
    C12 C12A . 1.3660(13) ?
    C12 H12 . 0.9500 ?
    C12A S13 . 1.7471(10) ?
    S13 C13A . 1.7440(10) ?
    C13A C14 . 1.3689(13) ?
    C14 C14A . 1.4152(14) ?
    C14 H14 . 0.9500 ?
    C15 C16 . 1.5256(17) ?
    C15 H15A . 0.9900 ?
    C15 H15B . 0.9900 ?
    C16 C17 . 1.5179(16) ?
    C16 H16A . 0.9900 ?
    C16 H16B . 0.9900 ?
    C17 N18 . 1.4748(13) ?
    C17 H17A . 0.9900 ?
    C17 H17B . 0.9900 ?
    S19 O20 . 1.4351(8) ?
    S19 O21 . 1.4357(9) ?
    S19 N18 . 1.6279(9) ?
    S19 C22 . 1.7623(11) ?
    C22 C27 . 1.3852(17) ?
    C22 C23 . 1.3974(14) ?
    C23 C24 . 1.3877(17) ?
    C23 H23 . 0.9500 ?
    C24 C25 . 1.390(2) ?
    C24 H24 . 0.9500 ?
    C25 C26 . 1.3914(19) ?
    C25 C28 . 1.5080(17) ?
    C26 C27 . 1.3923(15) ?
    C26 H26 . 0.9500 ?
    C27 H27 . 0.9500 ?
    C28 H28A . 0.9800 ?
    C28 H28B . 0.9800 ?
    C28 H28C . 0.9800 ?
    N18 H18 . 0.876(15) ?
loop_
    _geom_angle_atom_site_label_1
    _geom_angle_atom_site_label_2
    _geom_angle_atom_site_label_3
    _geom_angle_site_symmetry_1
    _geom_angle_site_symmetry_3
    _geom_angle
    _geom_angle_publ_flag
    C2 C1 C14A . . 120.16(10) ?
    C2 C1 H1 . . 119.9 ?
    C14A C1 H1 . . 119.9 ?
    C1 C2 C3 . . 120.11(10) ?
    C1 C2 H2 . . 119.9 ?
    C3 C2 H2 . . 119.9 ?
    C4 C3 C2 . . 120.90(10) ?
    C4 C3 H3 . . 119.6 ?
    C2 C3 H3 . . 119.6 ?
    C3 C4 C4A . . 119.82(10) ?
    C3 C4 H4 . . 120.1 ?
    C4A C4 H4 . . 120.1 ?
    N5 C4A C4 . . 118.46(8) ?
    N5 C4A C14A . . 122.16(9) ?
    C4 C4A C14A . . 119.35(8) ?
    C5A N5 C4A . . 120.21(8) ?
    N5 C5A N6 . . 116.71(8) ?
    N5 C5A C13A . . 121.40(8) ?
    N6 C5A C13A . . 121.88(8) ?
    C5A N6 C6A . . 125.03(8) ?
    C5A N6 C15 . . 118.16(8) ?
    C6A N6 C15 . . 116.78(7) ?
    N7 C6A N6 . . 115.61(8) ?
    N7 C6A C12A . . 121.93(8) ?
    N6 C6A C12A . . 122.46(8) ?
    C6A N7 C7A . . 119.45(8) ?
    N7 C7A C11A . . 122.50(9) ?
    N7 C7A C8 . . 118.34(9) ?
    C11A C7A C8 . . 119.15(9) ?
    C9 C8 C7A . . 120.19(10) ?
    C9 C8 H8 . . 119.9 ?
    C7A C8 H8 . . 119.9 ?
    C8 C9 C10 . . 120.41(10) ?
    C8 C9 H9 . . 119.8 ?
    C10 C9 H9 . . 119.8 ?
    C11 C10 C9 . . 120.59(10) ?
    C11 C10 H10 . . 119.7 ?
    C9 C10 H10 . . 119.7 ?
    C10 C11 C11A . . 119.87(10) ?
    C10 C11 H11 . . 120.1 ?
    C11A C11 H11 . . 120.1 ?
    C7A C11A C11 . . 119.76(9) ?
    C7A C11A C12 . . 116.77(9) ?
    C11 C11A C12 . . 123.45(9) ?
    C12A C12 C11A . . 120.52(9) ?
    C12A C12 H12 . . 119.7 ?
    C11A C12 H12 . . 119.7 ?
    C12 C12A C6A . . 118.79(9) ?
    C12 C12A S13 . . 117.62(7) ?
    C6A C12A S13 . . 123.58(7) ?
    C13A S13 C12A . . 102.57(4) ?
    C14 C13A C5A . . 118.69(8) ?
    C14 C13A S13 . . 117.28(7) ?
    C5A C13A S13 . . 124.04(7) ?
    C13A C14 C14A . . 120.87(9) ?
    C13A C14 H14 . . 119.6 ?
    C14A C14 H14 . . 119.6 ?
    C14 C14A C4A . . 116.65(8) ?
    C14 C14A C1 . . 123.70(9) ?
    C4A C14A C1 . . 119.63(9) ?
    N6 C15 C16 . . 113.75(9) ?
    N6 C15 H15A . . 108.8 ?
    C16 C15 H15A . . 108.8 ?
    N6 C15 H15B . . 108.8 ?
    C16 C15 H15B . . 108.8 ?
    H15A C15 H15B . . 107.7 ?
    C17 C16 C15 . . 115.55(8) ?
    C17 C16 H16A . . 108.4 ?
    C15 C16 H16A . . 108.4 ?
    C17 C16 H16B . . 108.4 ?
    C15 C16 H16B . . 108.4 ?
    H16A C16 H16B . . 107.5 ?
    N18 C17 C16 . . 111.15(9) ?
    N18 C17 H17A . . 109.4 ?
    C16 C17 H17A . . 109.4 ?
    N18 C17 H17B . . 109.4 ?
    C16 C17 H17B . . 109.4 ?
    H17A C17 H17B . . 108.0 ?
    O20 S19 O21 . . 119.96(5) ?
    O20 S19 N18 . . 106.67(5) ?
    O21 S19 N18 . . 106.71(6) ?
    O20 S19 C22 . . 107.48(5) ?
    O21 S19 C22 . . 107.68(5) ?
    N18 S19 C22 . . 107.82(4) ?
    C27 C22 C23 . . 120.77(10) ?
    C27 C22 S19 . . 119.75(8) ?
    C23 C22 S19 . . 119.44(9) ?
    C24 C23 C22 . . 118.36(13) ?
    C24 C23 H23 . . 120.8 ?
    C22 C23 H23 . . 120.8 ?
    C23 C24 C25 . . 121.87(11) ?
    C23 C24 H24 . . 119.1 ?
    C25 C24 H24 . . 119.1 ?
    C24 C25 C26 . . 118.76(11) ?
    C24 C25 C28 . . 120.26(13) ?
    C26 C25 C28 . . 120.97(15) ?
    C25 C26 C27 . . 120.43(13) ?
    C25 C26 H26 . . 119.8 ?
    C27 C26 H26 . . 119.8 ?
    C22 C27 C26 . . 119.80(11) ?
    C22 C27 H27 . . 120.1 ?
    C26 C27 H27 . . 120.1 ?
    C25 C28 H28A . . 109.5 ?
    C25 C28 H28B . . 109.5 ?
    H28A C28 H28B . . 109.5 ?
    C25 C28 H28C . . 109.5 ?
    H28A C28 H28C . . 109.5 ?
    H28B C28 H28C . . 109.5 ?
    C17 N18 S19 . . 117.64(7) ?
    C17 N18 H18 . . 112.7(9) ?
    S19 N18 H18 . . 109.9(9) ?
loop_
    _geom_torsion_atom_site_label_1
    _geom_torsion_atom_site_label_2
    _geom_torsion_atom_site_label_3
    _geom_torsion_atom_site_label_4
    _geom_torsion_site_symmetry_1
    _geom_torsion_site_symmetry_2
    _geom_torsion_site_symmetry_3
    _geom_torsion_site_symmetry_4
    _geom_torsion
    _geom_torsion_publ_flag
    C14A C1 C2 C3 . . . . 0.77(19) ?
    C1 C2 C3 C4 . . . . -0.06(19) ?
    C2 C3 C4 C4A . . . . -1.26(17) ?
    C3 C4 C4A N5 . . . . -176.04(10) ?
    C3 C4 C4A C14A . . . . 1.85(15) ?
    C4 C4A N5 C5A . . . . 179.42(9) ?
    C14A C4A N5 C5A . . . . 1.59(14) ?
    C4A N5 C5A N6 . . . . -179.91(8) ?
    C4A N5 C5A C13A . . . . -0.29(13) ?
    N5 C5A N6 C6A . . . . 174.38(9) ?
    C13A C5A N6 C6A . . . . -5.24(15) ?
    N5 C5A N6 C15 . . . . -3.43(13) ?
    C13A C5A N6 C15 . . . . 176.96(9) ?
    C5A N6 C6A N7 . . . . -174.51(9) ?
    C15 N6 C6A N7 . . . . 3.32(13) ?
    C5A N6 C6A C12A . . . . 5.71(15) ?
    C15 N6 C6A C12A . . . . -176.46(9) ?
    N6 C6A N7 C7A . . . . 178.97(9) ?
    C12A C6A N7 C7A . . . . -1.25(15) ?
    C6A N7 C7A C11A . . . . 1.42(15) ?
    C6A N7 C7A C8 . . . . -177.56(10) ?
    N7 C7A C8 C9 . . . . 178.05(11) ?
    C11A C7A C8 C9 . . . . -0.96(17) ?
    C7A C8 C9 C10 . . . . -0.04(19) ?
    C8 C9 C10 C11 . . . . 1.32(19) ?
    C9 C10 C11 C11A . . . . -1.55(18) ?
    N7 C7A C11A C11 . . . . -178.25(10) ?
    C8 C7A C11A C11 . . . . 0.72(15) ?
    N7 C7A C11A C12 . . . . 0.08(15) ?
    C8 C7A C11A C12 . . . . 179.05(10) ?
    C10 C11 C11A C7A . . . . 0.53(16) ?
    C10 C11 C11A C12 . . . . -177.68(11) ?
    C7A C11A C12 C12A . . . . -1.76(15) ?
    C11 C11A C12 C12A . . . . 176.50(10) ?
    C11A C12 C12A C6A . . . . 1.94(15) ?
    C11A C12 C12A S13 . . . . -178.82(8) ?
    N7 C6A C12A C12 . . . . -0.41(15) ?
    N6 C6A C12A C12 . . . . 179.35(9) ?
    N7 C6A C12A S13 . . . . -179.61(8) ?
    N6 C6A C12A S13 . . . . 0.16(14) ?
    C12 C12A S13 C13A . . . . 176.02(8) ?
    C6A C12A S13 C13A . . . . -4.78(10) ?
    N5 C5A C13A C14 . . . . -0.73(14) ?
    N6 C5A C13A C14 . . . . 178.87(8) ?
    N5 C5A C13A S13 . . . . 179.35(7) ?
    N6 C5A C13A S13 . . . . -1.05(13) ?
    C12A S13 C13A C14 . . . . -174.70(8) ?
    C12A S13 C13A C5A . . . . 5.22(9) ?
    C5A C13A C14 C14A . . . . 0.45(14) ?
    S13 C13A C14 C14A . . . . -179.63(7) ?
    C13A C14 C14A C4A . . . . 0.75(14) ?
    C13A C14 C14A C1 . . . . -177.64(10) ?
    N5 C4A C14A C14 . . . . -1.80(14) ?
    C4 C4A C14A C14 . . . . -179.61(9) ?
    N5 C4A C14A C1 . . . . 176.66(9) ?
    C4 C4A C14A C1 . . . . -1.14(14) ?
    C2 C1 C14A C14 . . . . 178.19(11) ?
    C2 C1 C14A C4A . . . . -0.16(16) ?
    C5A N6 C15 C16 . . . . 100.99(10) ?
    C6A N6 C15 C16 . . . . -76.99(11) ?
    N6 C15 C16 C17 . . . . -53.22(11) ?
    C15 C16 C17 N18 . . . . -68.56(11) ?
    O20 S19 C22 C27 . . . . 13.31(10) ?
    O21 S19 C22 C27 . . . . 143.85(9) ?
    N18 S19 C22 C27 . . . . -101.35(9) ?
    O20 S19 C22 C23 . . . . -168.77(8) ?
    O21 S19 C22 C23 . . . . -38.23(10) ?
    N18 S19 C22 C23 . . . . 76.58(9) ?
    C27 C22 C23 C24 . . . . 0.85(15) ?
    S19 C22 C23 C24 . . . . -177.05(8) ?
    C22 C23 C24 C25 . . . . -0.71(16) ?
    C23 C24 C25 C26 . . . . -0.14(17) ?
    C23 C24 C25 C28 . . . . -179.19(10) ?
    C24 C25 C26 C27 . . . . 0.86(16) ?
    C28 C25 C26 C27 . . . . 179.91(10) ?
    C23 C22 C27 C26 . . . . -0.16(16) ?
    S19 C22 C27 C26 . . . . 177.74(8) ?
    C25 C26 C27 C22 . . . . -0.72(16) ?
    C16 C17 N18 S19 . . . . -167.83(7) ?
    O20 S19 N18 C17 . . . . -177.97(7) ?
    O21 S19 N18 C17 . . . . 52.66(8) ?
    C22 S19 N18 C17 . . . . -62.78(8) ?
loop_
    _geom_hbond_atom_site_label_D
    _geom_hbond_atom_site_label_H
    _geom_hbond_atom_site_label_A
    _geom_hbond_site_symmetry_A
    _geom_hbond_distance_DH
    _geom_hbond_distance_HA
    _geom_hbond_distance_DA
    _geom_hbond_angle_DHA
    N18 H18 N5 . 0.876(14) 2.243(15) 2.9973(12) 144.1(12)
    C15 H15A O20 2_667 0.99 2.33 3.1641(12) 141
    C11 H11 O21 1_554 0.95 2.55 3.3933(13) 149
    C15 H15B S13 2_666 0.99 2.86 3.6912(11) 142
    C17 H17B O21 2_567 0.99 2.47 3.3013(13) 141
_iucr_refine_instructions_details
;
TITL KP24_abs in P-1
CELL  0.71073   9.3986  10.3793  12.6207   80.735   81.959   77.999
ZERR     2.00   0.0003   0.0003   0.0003    0.002    0.002    0.002
LATT   1
SFAC  C    H    N    O    S
UNIT  56   48   8    4    4
MERG   2
OMIT    -3.00 62.00
OMIT    -6   0   6
OMIT    -2  -1   3
OMIT     1  -2   3
OMIT     3   3   6
OMIT    -7   0   7
HTAB  N18    N5
FMAP   2
PLAN    5
SIZE     0.25   0.34   0.39
ACTA
BOND   $H
CONF
L.S.   4
TEMP  -173.00
WGHT    0.046300    0.437000
FVAR       5.85264
C1    1    0.498934    1.011596    0.717595    11.00000    0.03542    0.01785 =
         0.03077    0.00071   -0.00597   -0.01212
AFIX  43
H1    2    0.475901    1.091119    0.669125    11.00000   -1.20000
AFIX   0
C2    1    0.558237    1.014261    0.810471    11.00000    0.04315    0.02084 =
         0.03652   -0.00360   -0.00991   -0.01532
AFIX  43
H2    2    0.575043    1.095799    0.826578    11.00000   -1.20000
AFIX   0
C3    1    0.594299    0.895971    0.882108    11.00000    0.03643    0.02474 =
         0.02872   -0.00361   -0.00913   -0.01297
AFIX  43
H3    2    0.635379    0.898705    0.946155    11.00000   -1.20000
AFIX   0
C4    1    0.570702    0.776636    0.860361    11.00000    0.02596    0.02031 =
         0.02325   -0.00163   -0.00544   -0.00866
AFIX  43
H4    2    0.597235    0.697466    0.908465    11.00000   -1.20000
AFIX   0
C4A   1    0.506940    0.772356    0.766324    11.00000    0.01814    0.01612 =
         0.02002   -0.00170   -0.00073   -0.00558
N5    3    0.476573    0.653885    0.750299    11.00000    0.01758    0.01500 =
         0.01899   -0.00156   -0.00335   -0.00358
C5A   1    0.416085    0.646264    0.664216    11.00000    0.01561    0.01335 =
         0.01861   -0.00058   -0.00266   -0.00223
N6    3    0.388380    0.521852    0.653860    11.00000    0.02587    0.01218 =
         0.02095    0.00107   -0.01135   -0.00293
C6A   1    0.313842    0.496522    0.572998    11.00000    0.02125    0.01557 =
         0.01973   -0.00097   -0.00782   -0.00182
N7    3    0.288312    0.375032    0.582616    11.00000    0.02640    0.01498 =
         0.02365   -0.00186   -0.01107   -0.00256
C7A   1    0.213915    0.342297    0.507967    11.00000    0.02411    0.01816 =
         0.02189   -0.00397   -0.00826   -0.00209
C8    1    0.182879    0.212685    0.522466    11.00000    0.03497    0.01786 =
         0.03067   -0.00394   -0.01402   -0.00353
AFIX  43
H8    2    0.216149    0.149998    0.581605    11.00000   -1.20000
AFIX   0
C9    1    0.104582    0.177021    0.451144    11.00000    0.03908    0.02283 =
         0.03508   -0.00830   -0.01315   -0.00736
AFIX  43
H9    2    0.084118    0.089729    0.461293    11.00000   -1.20000
AFIX   0
C10   1    0.054625    0.269129    0.363224    11.00000    0.03603    0.03254 =
         0.02675   -0.00979   -0.01103   -0.00844
AFIX  43
H10   2   -0.001076    0.244041    0.315365    11.00000   -1.20000
AFIX   0
C11   1    0.085663    0.394715    0.346073    11.00000    0.03105    0.03118 =
         0.01965   -0.00401   -0.00881   -0.00746
AFIX  43
H11   2    0.053613    0.455536    0.285563    11.00000   -1.20000
AFIX   0
C11A  1    0.165562    0.433554    0.418715    11.00000    0.02299    0.02309 =
         0.01796   -0.00324   -0.00548   -0.00413
C12   1    0.197698    0.562683    0.409056    11.00000    0.02491    0.02269 =
         0.01870    0.00180   -0.00755   -0.00482
AFIX  43
H12   2    0.169727    0.626671    0.349186    11.00000   -1.20000
AFIX   0
C12A  1    0.268578    0.595880    0.485151    11.00000    0.02259    0.01678 =
         0.01954    0.00172   -0.00651   -0.00341
S13   5    0.300947    0.758081    0.468545    11.00000    0.04278    0.01844 =
         0.02660    0.00722   -0.01874   -0.01033
C13A  1    0.379603    0.760778    0.585210    11.00000    0.01700    0.01572 =
         0.01785    0.00110   -0.00201   -0.00314
C14   1    0.407553    0.879942    0.601575    11.00000    0.02092    0.01568 =
         0.02077    0.00195   -0.00085   -0.00529
AFIX  43
H14   2    0.383360    0.956509    0.550297    11.00000   -1.20000
AFIX   0
C14A  1    0.472014    0.890576    0.693876    11.00000    0.02170    0.01662 =
         0.02171   -0.00052   -0.00054   -0.00736
C15   1    0.436387    0.408119    0.736147    11.00000    0.03389    0.01167 =
         0.02403    0.00133   -0.01670   -0.00086
AFIX  23
H15A  2    0.513390    0.429437    0.772812    11.00000   -1.20000
H15B  2    0.480344    0.329490    0.699383    11.00000   -1.20000
AFIX   0
C16   1    0.313248    0.372675    0.821112    11.00000    0.04535    0.01674 =
         0.02540    0.00489   -0.01616   -0.01279
AFIX  23
H16A  2    0.245646    0.335983    0.785915    11.00000   -1.20000
H16B  2    0.356126    0.301478    0.876145    11.00000   -1.20000
AFIX   0
C17   1    0.224895    0.486510    0.878235    11.00000    0.02708    0.02512 =
         0.02286    0.00442   -0.00955   -0.01266
AFIX  23
H17A  2    0.189718    0.562283    0.823875    11.00000   -1.20000
H17B  2    0.138326    0.457776    0.922196    11.00000   -1.20000
AFIX   0
S19   5    0.228416    0.629378    1.034198    11.00000    0.01835    0.03176 =
         0.01380    0.00184   -0.00435   -0.00181
O20   4    0.338370    0.659754    1.089360    11.00000    0.02559    0.03418 =
         0.02155   -0.00531   -0.01216    0.00269
O21   4    0.112869    0.568193    1.094462    11.00000    0.02774    0.06194 =
         0.01805    0.00934   -0.00012   -0.01254
C22   1    0.146995    0.778501    0.959683    11.00000    0.01803    0.03384 =
         0.01457   -0.00363   -0.00306    0.00564
C23   1    0.019147    0.782689    0.913439    11.00000    0.01858    0.04857 =
         0.01989   -0.00590   -0.00448    0.00542
AFIX  43
H23   2   -0.026762    0.707517    0.924499    11.00000   -1.20000
AFIX   0
C24   1   -0.039095    0.899368    0.850959    11.00000    0.02574    0.05644 =
         0.02065   -0.00928   -0.00853    0.01741
AFIX  43
H24   2   -0.125363    0.902991    0.818455    11.00000   -1.20000
AFIX   0
C25   1    0.025202    1.011075    0.834589    11.00000    0.03805    0.04261 =
         0.01555   -0.00517   -0.00282    0.02094
C26   1    0.151359    1.005165    0.882625    11.00000    0.03756    0.03100 =
         0.02312   -0.00442   -0.00104    0.01126
AFIX  43
H26   2    0.195874    1.081067    0.873024    11.00000   -1.20000
AFIX   0
C27   1    0.212781    0.888731    0.944673    11.00000    0.02519    0.02897 =
         0.02219   -0.00547   -0.00475    0.00660
AFIX  43
H27   2    0.299549    0.884896    0.976619    11.00000   -1.20000
AFIX   0
C28   1   -0.042569    1.136614    0.767332    11.00000    0.05927    0.05394 =
         0.02134   -0.00037   -0.00667    0.03135
AFIX 137
H28A  2   -0.039487    1.119931    0.692717    11.00000   -1.50000
H28B  2    0.012221    1.206912    0.768654    11.00000   -1.50000
H28C  2   -0.144485    1.164584    0.796917    11.00000   -1.50000
AFIX   0
N18   3    0.313530    0.529699    0.948639    11.00000    0.02013    0.02139 =
         0.01874    0.00114   -0.00508   -0.00587
H18   2    0.388614    0.560884    0.912598    11.00000   -1.20000
HKLF 4
REM  KP24_abs in P-1
REM R1 =  0.0332 for   6770 Fo > 4sig(Fo)  and  0.0363 for all   7396 data
REM    329 parameters refined using      0 restraints
END
WGHT      0.0464      0.4408
REM Highest difference peak  0.424,  deepest hole -0.400,  1-sigma level  0.048
Q1    1   0.3976  0.7011  0.6233  11.00000  0.05    0.42
Q2    1   0.1840  0.7023  0.9974  11.00000  0.05    0.40
Q3    1   0.2931  0.5437  0.5256  11.00000  0.05    0.38
Q4    1   0.3921  0.8172  0.5940  11.00000  0.05    0.37
Q5    1   0.4912  0.8273  0.7270  11.00000  0.05    0.36
;
data_global
_journal_date_recd_electronic     2013-03-18
_journal_date_accepted     2013-05-20
_journal_name_full     'Acta Crystallographica, Section E'
_journal_year     2013
_journal_volume     69
_journal_issue      6
_journal_page_first     o972
_journal_page_last     o973
_journal_paper_category     QO
_journal_paper_doi     10.1107/S1600536813013950
_journal_coeditor_code     GK2566
_publ_contact_author_name     'Pluta, Krystian'
_publ_contact_author_address
;
Department of Organic Chemistry, The
Medical University of Silesia, ul.
Jagiello\'nska 4, 41-200 Sosnowiec, Poland
;
_publ_contact_author_email     pluta@sum.edu.pl
_publ_contact_author_fax     ?
_publ_contact_author_phone     ?
_publ_section_title
;
6-[3-(<i>p</i>-Tolylsulfonylamino)propyl]diquinothiazine
;
_publ_section_title_footnote
;
 Part CXXXVII in the series of `<i>Azinyl Sulfides</i>'.
;
loop_
    _publ_author_name
    _publ_author_footnote
    _publ_author_address
    'Jele\'n, Ma\/lgorzata' .
;
Department of Organic Chemistry, The Medical University of Silesia,
ul. Jagiello\'nska 4, PL--41 200 Sosnowiec, Poland
;
    'Shkurenko, Aleksander' .
;
Institute of Physical Chemistry, Polish Academy of Sciences
ul. Kasprzaka 44/52, PL--01 224 Warsaw, Poland
;
    'Suwi\'nska, Kinga' .
;
Institute of Physical Chemistry, Polish Academy of Sciences,
ul. Kasprzaka 44/52, PL--01 224 Warsaw, Poland
Faculty of Biology and Environmental Sciences,
Cardinal Stefan Wyszynski University,
ul. W\'oycickiego 1/3, PL--01 938, Warszawa, Poland
;
    'Pluta, Krystian' .
;
Department of Organic Chemistry, The Medical University of Silesia,
ul. Jagiello\'nska 4, PL--41 200 Sosnowiec, Poland
;
    'Morak-M\/lodawska, Beata' .
;
Department of Organic Chemistry, The Medical University of Silesia,
ul. Jagiello\'nska 4, PL--41 200 Sosnowiec, Poland
;
