# Supplementary material for: 6-[3-(p-Tolyl­sulfonyl­amino)­prop­yl]diquino­thia­zine
Source: Acta Crystallogr Sect E Struct Rep Online. 2013 May 25;69(Pt 6):o972–3. doi: 10.1107/S1600536813013950 (PMC3685109; doi:10.1107/S1600536813013950)
Supplement: Supplementary file 2 [file e-69-0o972-Isup2.hkl]

# 
# h,k,l, Fc-squared, Fo-squared, sigma(Fo-squared) and status flag 
# 
data_I
_shelx_title ' KP24_abs in P-1' 
_shelx_refln_list_code          4 
_shelx_F_calc_maximum      173.20 
_exptl_crystal_F_000       536.00 
_reflns_d_resolution_high  0.6900 
 
loop_ 
 _symmetry_equiv_pos_as_xyz 
 'x, y, z' 
 '-x, -y, -z' 
 
_cell_length_a     9.3986 
_cell_length_b    10.3793 
_cell_length_c    12.6207 
_cell_angle_alpha  80.735 
_cell_angle_beta   81.959 
_cell_angle_gamma  77.999 
 
_shelx_F_squared_multiplier     1.000 
 
loop_ 
 _refln_index_h 
 _refln_index_k 
 _refln_index_l 
 _refln_F_squared_calc 
 _refln_F_squared_meas 
 _refln_F_squared_sigma 
 _refln_observed_status 
   2   0   0      223.72      207.65      1.50 o 
   3   0   0       18.13       30.50      0.60 o 
   4   0   0      516.65      501.39      2.65 o 
   5   0   0        2.81        4.19      0.24 o 
   6   0   0        7.94       11.79      0.46 o 
   7   0   0        0.18        0.49      0.23 o 
   8   0   0       59.98       68.21      1.24 o 
   9   0   0       25.97       22.86      0.90 o 
  10   0   0      203.42      210.74      2.65 o 
  11   0   0      382.31      377.50      5.43 o 
  12   0   0        5.97        6.89      0.91 o 
 -13   1   0       61.05       55.05      3.94 o 
 -12   1   0       69.22       73.31      2.98 o 
 -11   1   0       11.88       13.36      1.06 o 
 -10   1   0      135.99      128.94      2.69 o 
  -9   1   0      397.52      404.22      4.16 o 
  -8   1   0       45.47       49.28      1.08 o 
  -7   1   0       79.09       74.29      1.26 o 
  -6   1   0      122.66      129.91      1.62 o 
  -5   1   0      196.38      236.54      2.04 o 
  -4   1   0        1.84        1.03      0.19 o 
  -3   1   0      114.62       85.35      0.90 o 
  -2   1   0    16912.81    16676.25    131.16 o 
  -1   1   0     1056.39     1033.33     10.23 o 
   2   1   0     3944.10     3939.27     18.63 o 
   3   1   0     1259.66     1221.24      6.65 o 
   4   1   0       56.29       67.98      0.87 o 
   5   1   0       64.28       71.73      0.99 o 
   6   1   0       39.80       43.19      0.69 o 
   7   1   0       56.42       52.80      0.75 o 
   8   1   0        1.28        2.42      0.24 o 
   9   1   0       20.83       18.66      0.73 o 
  10   1   0        5.34        2.96      0.51 o 
  11   1   0      118.56      120.12      2.37 o 
  12   1   0       83.46       84.94      2.50 o 
  13   1   0       22.24       21.90      1.80 o 
 -12   2   0        2.42        1.56      1.28 o 
 -11   2   0        5.05        3.51      0.89 o 
 -10   2   0       56.12       55.68      1.82 o 
  -9   2   0      113.74      119.04      3.06 o 
  -8   2   0      107.10       95.95      1.58 o 
  -7   2   0      209.22      208.87      2.35 o 
  -6   2   0       24.82       23.10      0.66 o 
  -5   2   0       66.02       60.74      0.92 o 
  -4   2   0      244.89      214.67      1.84 o 
  -3   2   0      521.09      489.09      2.80 o 
  -2   2   0        6.96       13.05      0.31 o 
  -1   2   0      254.88      242.84      1.88 o 
   0   2   0       46.85       46.21      0.47 o 
   1   2   0      537.41      491.55      3.67 o 
   2   2   0       48.91       42.11      0.70 o 
   3   2   0      350.80      383.04      3.79 o 
   4   2   0       11.78       10.95      0.44 o 
   5   2   0       56.98       54.97      0.78 o 
   6   2   0      235.13      205.75      1.86 o 
   7   2   0      130.52      151.96      1.35 o 
   8   2   0      214.48      196.54      1.67 o 
   9   2   0        3.88        4.65      0.62 o 
  10   2   0      121.14      123.35      2.25 o 
  11   2   0        0.06        0.14      0.46 o 
  12   2   0        7.60        8.71      0.92 o 
  13   2   0        6.91        3.90      1.77 o 
 -12   3   0       21.94       24.77      1.90 o 
 -11   3   0        3.07        2.52      0.90 o 
 -10   3   0      121.86      126.89      3.34 o 
  -9   3   0       31.29       32.14      1.72 o 
  -8   3   0      581.46      593.17      6.08 o 
  -7   3   0        7.07        6.15      0.81 o 
  -6   3   0      255.53      283.58      3.11 o 
  -5   3   0      352.77      393.16      3.01 o 
  -4   3   0     2928.16     2989.72     17.59 o 
  -3   3   0       59.44       55.44      0.97 o 
  -2   3   0      213.87      214.46      1.72 o 
  -1   3   0      732.93      758.83      4.43 o 
   0   3   0       27.68       37.78      0.90 o 
   1   3   0      404.32      429.11      5.17 o 
   2   3   0      188.02      212.50      2.66 o 
   3   3   0      117.88      130.76      1.14 o 
   4   3   0       77.97       83.32      1.07 o 
   5   3   0      248.44      259.01      4.19 o 
   6   3   0      162.44      152.26      1.67 o 
   7   3   0      461.99      447.34      4.28 o 
   8   3   0      303.36      322.16      3.01 o 
   9   3   0      134.46      133.34      1.89 o 
  10   3   0       13.89       13.77      0.80 o 
  11   3   0        8.38        9.39      1.24 o 
  12   3   0        1.22        0.54      0.61 o 
  13   3   0        2.82        4.24      0.86 o 
 -12   4   0        0.00       -0.12      1.28 o 
 -11   4   0      102.93      109.15      3.68 o 
 -10   4   0       35.70       39.20      2.04 o 
  -9   4   0       94.58       95.61      3.03 o 
  -8   4   0       73.71       77.66      2.95 o 
  -7   4   0      192.47      176.28      2.84 o 
  -6   4   0     1230.77     1270.84      9.18 o 
  -5   4   0      223.67      219.57      2.57 o 
  -4   4   0       12.62       14.73      0.60 o 
  -3   4   0       81.43       70.80      1.18 o 
  -2   4   0      432.34      467.33      3.21 o 
  -1   4   0       84.15      101.11      0.89 o 
   0   4   0      111.24      119.30      1.03 o 
   1   4   0      133.29      131.30      1.32 o 
   2   4   0       34.24       38.51      0.59 o 
   3   4   0      775.43      770.65      7.92 o 
   4   4   0     1194.58     1336.63      7.58 o 
   5   4   0      133.64      152.12      1.68 o 
   6   4   0      578.05      584.52      4.65 o 
   7   4   0      434.98      418.30      5.64 o 
   8   4   0      232.19      246.66      2.93 o 
   9   4   0      214.99      213.32      3.47 o 
  10   4   0        3.81        3.87      0.64 o 
  11   4   0       51.40       49.52      1.79 o 
  12   4   0        4.69        5.81      0.84 o 
  13   4   0       26.08       22.04      2.34 o 
 -11   5   0       20.10       18.63      1.66 o 
 -10   5   0       14.14       13.93      1.36 o 
  -9   5   0      107.08      113.71      6.06 o 
  -8   5   0        7.50        6.55      0.74 o 
  -7   5   0      167.40      168.39      2.92 o 
  -6   5   0      308.29      294.96      3.37 o 
  -5   5   0      109.27      105.80      1.77 o 
  -4   5   0      272.19      279.13      3.30 o 
  -3   5   0      152.81      163.47      1.72 o 
  -2   5   0       18.87       19.39      0.72 o 
  -1   5   0        0.56        0.80      0.15 o 
   0   5   0     1221.20     1342.63      7.47 o 
   1   5   0     1060.19     1202.06      6.79 o 
   2   5   0      264.32      235.99      2.60 o 
   3   5   0     1454.27     1611.47     11.89 o 
   4   5   0     1841.50     1913.17     16.70 o 
   5   5   0     1141.75     1248.06     10.83 o 
   6   5   0      354.92      333.25      3.10 o 
   7   5   0       98.97       96.83      1.52 o 
   8   5   0      213.50      218.88      3.32 o 
   9   5   0      126.55      128.56      2.62 o 
  10   5   0       34.85       36.05      1.50 o 
  11   5   0      428.80      447.88      5.91 o 
  12   5   0       72.95       72.13      2.51 o 
  13   5   0       76.33       77.43      2.52 o 
 -11   6   0        0.01       -0.21      1.14 o 
 -10   6   0       52.50       51.09      2.53 o 
  -9   6   0        4.08        2.61      0.85 o 
  -8   6   0       24.75       24.49      1.43 o 
  -7   6   0        4.72        5.47      0.66 o 
  -6   6   0        4.46        2.18      0.42 o 
  -5   6   0        0.94        0.89      0.37 o 
  -4   6   0       28.75       25.07      0.85 o 
  -3   6   0       60.76       65.60      1.24 o 
  -2   6   0        3.67        3.62      0.52 o 
  -1   6   0       24.13       23.19      0.46 o 
   0   6   0      109.51      101.27      1.28 o 
   1   6   0       75.80      107.78      1.06 o 
   2   6   0       67.61       72.87      1.37 o 
   3   6   0      284.53      271.55      4.29 o 
   4   6   0        2.28        0.89      0.25 o 
   5   6   0      234.57      230.19      2.48 o 
   6   6   0      285.84      301.31      3.04 o 
   7   6   0      430.84      426.35      4.08 o 
   8   6   0       37.84       38.30      1.38 o 
   9   6   0      662.73      679.98      7.20 o 
  10   6   0       16.53       18.47      1.59 o 
  11   6   0      184.42      183.05      3.58 o 
  12   6   0        4.70        4.66      0.85 o 
  13   6   0        0.04       -0.59      1.41 o 
 -10   7   0        9.07        8.34      1.34 o 
  -9   7   0       15.70       15.78      1.55 o 
  -8   7   0       16.91       15.19      1.05 o 
  -7   7   0        0.52        0.54      0.52 o 
  -6   7   0        3.03        2.70      0.46 o 
  -5   7   0        8.02        8.70      0.62 o 
  -4   7   0      160.73      158.99      2.30 o 
  -3   7   0      928.57      950.90      7.23 o 
  -2   7   0     1040.27     1020.55      6.56 o 
  -1   7   0     1214.14     1156.06      6.36 o 
   0   7   0      902.89      904.95      5.38 o 
   1   7   0       16.25       17.32      0.42 o 
   2   7   0      213.46      198.90      2.78 o 
   3   7   0      202.07      171.49      2.44 o 
   4   7   0      107.24      105.26      1.59 o 
   5   7   0       31.19       29.34      0.85 o 
   6   7   0        3.89        3.01      0.39 o 
   7   7   0      106.00      116.58      1.84 o 
   8   7   0       12.86       12.66      1.86 o 
   9   7   0      123.44      119.26      3.27 o 
  10   7   0       62.15       58.65      2.43 o 
  11   7   0       28.16       33.20      1.97 o 
  12   7   0       22.26       24.46      1.86 o 
  -9   8   0        0.62       -0.78      1.28 o 
  -8   8   0        3.51        2.10      0.62 o 
  -7   8   0       10.64        9.50      0.91 o 
  -6   8   0       69.77       74.18      2.13 o 
  -5   8   0       36.04       36.85      1.20 o 
  -4   8   0      447.01      480.53      6.93 o 
  -3   8   0      587.76      602.96      4.64 o 
  -2   8   0      426.65      415.63      3.47 o 
  -1   8   0       38.02       37.25      0.81 o 
   0   8   0     2851.65     2788.80     13.01 o 
   1   8   0     1151.77     1147.11      6.46 o 
   2   8   0        4.93        4.57      0.61 o 
   3   8   0       31.20       30.03      1.02 o 
   4   8   0       87.24       81.65      1.47 o 
   5   8   0        5.18        4.71      0.47 o 
   6   8   0        0.34        0.57      0.36 o 
   7   8   0       16.02       18.97      0.79 o 
   8   8   0        5.79        5.66      0.65 o 
   9   8   0        3.80        4.30      0.92 o 
  10   8   0       81.93       85.61      4.60 o 
  11   8   0      361.92      368.83      6.83 o 
  12   8   0       24.94       23.89      1.84 o 
  -8   9   0        0.00       -0.46      0.65 o 
  -7   9   0        5.87        7.58      0.88 o 
  -6   9   0      129.96      130.79      3.79 o 
  -5   9   0       25.61       22.03      1.24 o 
  -4   9   0       10.18        8.83      0.87 o 
  -3   9   0      419.46      412.73      5.22 o 
  -2   9   0      732.52      735.03      6.27 o 
  -1   9   0     1053.44     1025.07      8.58 o 
   0   9   0      859.75      861.20      6.83 o 
   1   9   0       57.55       56.23      1.11 o 
   2   9   0        9.95        9.00      0.56 o 
   3   9   0       59.28       51.77      1.23 o 
   4   9   0       33.18       34.80      1.21 o 
   5   9   0      113.20       83.47      2.17 o 
   6   9   0      200.28      169.95      2.41 o 
   7   9   0       15.08       16.76      0.79 o 
   8   9   0        0.97        1.00      0.67 o 
   9   9   0      162.78      156.79      3.98 o 
  10   9   0       83.50       84.85      3.02 o 
  11   9   0        0.10        0.09      0.79 o 
  12   9   0       22.35       18.48      2.25 o 
  -8  10   0        2.29        0.43      1.00 o 
  -7  10   0        0.90        0.19      0.76 o 
  -6  10   0       28.33       26.06      1.48 o 
  -5  10   0       20.21       21.85      1.32 o 
  -4  10   0      170.78      171.48      3.39 o 
  -3  10   0      101.68       92.73      2.82 o 
  -2  10   0      127.94      124.13      2.66 o 
  -1  10   0        5.66        5.04      0.54 o 
   0  10   0        0.70        0.59      0.47 o 
   1  10   0       74.23       81.31      1.68 o 
   2  10   0      112.08      106.73      1.68 o 
   3  10   0       20.23       28.93      0.99 o 
   4  10   0      299.59      256.63      3.14 o 
   5  10   0       14.92       16.45      0.79 o 
   6  10   0      308.90      321.23      4.34 o 
   7  10   0       29.78       24.99      1.59 o 
   8  10   0       27.97       24.44      1.58 o 
   9  10   0        7.41       10.24      2.10 o 
  10  10   0       53.81       55.43      2.56 o 
  11  10   0       82.27       84.67      3.23 o 
  -6  11   0       50.03       53.61      2.10 o 
  -5  11   0        0.33        0.38      0.88 o 
  -4  11   0      165.82      167.25      3.52 o 
  -3  11   0       19.57       22.74      1.79 o 
  -2  11   0       38.60       39.23      1.59 o 
  -1  11   0      130.74      122.85      2.30 o 
   0  11   0        0.92        1.26      0.56 o 
   1  11   0        2.37        1.60      0.93 o 
   2  11   0       30.84       28.85      1.09 o 
   3  11   0       17.51       15.49      0.83 o 
   4  11   0      106.57       89.31      1.84 o 
   5  11   0       49.70       56.15      1.52 o 
   6  11   0       24.58       22.38      0.98 o 
   7  11   0      137.82      138.30      2.87 o 
   8  11   0        0.99        0.38      0.71 o 
   9  11   0      125.55      134.21      4.97 o 
  10  11   0        0.12        1.55      0.78 o 
  -5  12   0      169.46      168.21      3.80 o 
  -4  12   0      102.80      103.90      2.88 o 
  -3  12   0        1.89        2.51      1.24 o 
  -2  12   0       11.50       10.61      1.37 o 
  -1  12   0        0.35        0.66      0.75 o 
   0  12   0       26.45       28.28      1.37 o 
   1  12   0       63.07       60.19      1.92 o 
   2  12   0        8.64        7.35      0.69 o 
   3  12   0       47.13       54.65      1.55 o 
   4  12   0      331.23      343.18      3.68 o 
   5  12   0        0.62        4.17      0.58 o 
   6  12   0        8.02        6.71      0.68 o 
   7  12   0       18.25       15.31      1.98 o 
   8  12   0      195.86      201.15      5.65 o 
   9  12   0        0.09        3.02      2.46 o 
  -3  13   0       69.31       78.67      3.40 o 
  -2  13   0       45.29       43.87      2.36 o 
  -1  13   0       11.02       12.70      1.37 o 
   0  13   0        2.15       -0.42      0.83 o 
   1  13   0       23.52       29.09      1.45 o 
   2  13   0      278.93      271.00      4.48 o 
   3  13   0        3.99        3.43      0.64 o 
   4  13   0      150.00      147.92      2.71 o 
   5  13   0      224.72      245.83      3.60 o 
   6  13   0       49.74       50.09      1.57 o 
   7  13   0      171.98      172.07     11.28 o 
   8  13   0       76.19       88.15      3.14 o 
  -1  14   0        0.02       -0.96      1.29 o 
   0  14   0        0.60        0.00      0.88 o 
   1  14   0       29.90       27.76      1.91 o 
   2  14   0       49.95       42.85      1.84 o 
   3  14   0      263.54      267.76      3.94 o 
   4  14   0        0.01        0.53      0.58 o 
   5  14   0      122.86      121.56      2.58 o 
   6  14   0       76.10       85.50      3.20 o 
  -6 -14   1        4.57        6.57      0.88 o 
  -5 -14   1        3.79        4.75      0.88 o 
  -4 -14   1      102.54      102.89      2.40 o 
  -3 -14   1        3.07        2.65      0.63 o 
  -2 -14   1        3.95        2.29      0.94 o 
  -1 -14   1        0.26        1.85      1.18 o 
   0 -14   1        0.50        1.67      0.87 o 
  -8 -13   1       75.96       79.69      3.07 o 
  -7 -13   1        0.28        0.49      1.03 o 
  -6 -13   1       31.31       29.92      1.28 o 
  -5 -13   1      114.88      130.85      2.96 o 
  -4 -13   1      141.95      141.80      2.84 o 
  -3 -13   1      116.11      126.66      2.54 o 
  -2 -13   1       21.52       18.45      1.03 o 
  -1 -13   1       33.42       37.35      2.51 o 
   0 -13   1        6.10        8.31      1.23 o 
   1 -13   1      247.10      250.86      5.60 o 
   2 -13   1        1.45        0.90      0.86 o 
   3 -13   1      113.88      116.35      3.86 o 
  -9 -12   1       21.93       13.79      1.54 o 
  -8 -12   1        0.03        0.95      0.84 o 
  -7 -12   1        4.73        9.38      1.26 o 
  -6 -12   1       44.51       37.00      1.62 o 
  -5 -12   1       63.98       81.55      1.92 o 
  -4 -12   1       10.21       12.64      0.82 o 
  -3 -12   1      157.28      167.55      2.79 o 
  -2 -12   1       48.64       52.27      1.82 o 
  -1 -12   1      173.21      175.53      3.36 o 
   0 -12   1      195.70      201.05      7.32 o 
   1 -12   1       78.49       79.76      3.42 o 
   2 -12   1      195.39      199.09      4.78 o 
   3 -12   1        7.10        9.88      3.86 o 
   4 -12   1       73.32       73.06      2.43 o 
   5 -12   1       17.37       18.35      1.77 o 
 -10 -11   1       52.98       61.19      6.31 o 
  -9 -11   1       22.63       14.50      1.47 o 
  -8 -11   1        2.54        0.06      0.73 o 
  -7 -11   1       21.02       22.24      1.20 o 
  -6 -11   1        7.04        5.34      1.21 o 
  -5 -11   1        9.91       10.65      0.74 o 
  -4 -11   1        8.90       10.46      0.72 o 
  -3 -11   1        4.12        5.03      0.58 o 
  -2 -11   1      275.56      278.98      3.53 o 
  -1 -11   1       43.11       38.66      1.26 o 
   0 -11   1      147.70      146.35      2.88 o 
   1 -11   1      133.53      133.78      3.57 o 
   2 -11   1      139.27      144.19      3.04 o 
   3 -11   1      332.78      344.92      5.12 o 
   4 -11   1        3.74        5.72      1.13 o 
   5 -11   1        0.18        0.38      1.00 o 
   6 -11   1        5.32        4.55      0.84 o 
 -11 -10   1       84.22       80.19      4.39 o 
 -10 -10   1        1.22        2.39      1.63 o 
  -9 -10   1        3.41        3.95      1.26 o 
  -8 -10   1        0.52       -0.03      0.70 o 
  -7 -10   1        5.06        4.45      0.83 o 
  -6 -10   1       45.95       35.19      1.39 o 
  -5 -10   1        6.84       11.67      0.86 o 
  -4 -10   1       18.23       14.38      0.89 o 
  -3 -10   1      146.13      158.64      2.39 o 
  -2 -10   1       12.15       11.85      0.68 o 
  -1 -10   1      479.06      490.74      5.14 o 
   0 -10   1      124.35      118.43      2.43 o 
   1 -10   1      133.13      140.31      2.30 o 
   2 -10   1      114.53      118.46      3.58 o 
   3 -10   1      142.53      145.54      3.02 o 
   4 -10   1      130.94      126.97      2.91 o 
   5 -10   1      136.63      132.43      3.08 o 
   6 -10   1        0.11       -0.11      0.64 o 
   7 -10   1       13.83       11.68      1.12 o 
   8 -10   1        0.10        0.15      0.73 o 
 -11  -9   1       11.04        9.53      1.33 o 
 -10  -9   1       61.36       59.40      2.59 o 
  -9  -9   1       13.17       11.67      1.23 o 
  -8  -9   1        4.62        5.83      0.96 o 
  -7  -9   1       61.52       46.00      1.56 o 
  -6  -9   1        0.92        1.19      0.50 o 
  -5  -9   1       11.71       16.98      0.75 o 
  -4  -9   1      418.26      420.81      4.87 o 
  -3  -9   1      106.57      117.33      2.23 o 
  -2  -9   1      250.66      230.32      2.80 o 
  -1  -9   1        1.15        1.20      0.30 o 
   0  -9   1        1.64        1.45      0.28 o 
   1  -9   1       58.53       60.22      1.39 o 
   2  -9   1      391.40      402.65      4.15 o 
   3  -9   1      320.84      326.55      4.84 o 
   4  -9   1      140.79      137.33      2.89 o 
   5  -9   1      100.92       94.78      3.89 o 
   6  -9   1       27.58       23.53      1.32 o 
   7  -9   1       54.26       50.95      1.94 o 
   8  -9   1       68.25       68.07      2.29 o 
 -12  -8   1        7.64        8.65      1.31 o 
 -11  -8   1        7.86        6.77      1.72 o 
 -10  -8   1      169.62      177.92      4.43 o 
  -9  -8   1      127.80      128.63      3.56 o 
  -8  -8   1       26.66       32.57      1.75 o 
  -7  -8   1      732.76      700.66      7.08 o 
  -6  -8   1       44.38       49.59      1.20 o 
  -5  -8   1      940.98      889.62      6.85 o 
  -4  -8   1       39.74       35.80      0.98 o 
  -3  -8   1        0.20        0.11      0.41 o 
  -2  -8   1     1072.01     1075.10      7.54 o 
  -1  -8   1      415.15      397.06      2.85 o 
   0  -8   1      653.33      616.91      3.69 o 
   1  -8   1     2485.75     2395.64     14.63 o 
   2  -8   1      404.62      402.78      3.41 o 
   3  -8   1     1016.53      961.62      7.50 o 
   4  -8   1        0.69        0.12      0.38 o 
   5  -8   1        8.21        6.46      0.59 o 
   6  -8   1        4.69        5.30      0.62 o 
   7  -8   1       86.36       88.96      2.42 o 
   8  -8   1        0.74        1.10      0.60 o 
   9  -8   1      190.37      202.81     10.89 o 
 -12  -7   1       57.06       49.81      2.02 o 
 -11  -7   1      221.38      241.33      4.26 o 
 -10  -7   1       16.86       18.38      1.15 o 
  -9  -7   1      182.78      186.81      3.87 o 
  -8  -7   1        2.44        2.29      1.06 o 
  -7  -7   1      708.06      716.17      7.13 o 
  -6  -7   1      206.22      192.24      2.80 o 
  -5  -7   1      452.30      461.44      4.12 o 
  -4  -7   1       35.49       28.01      0.81 o 
  -3  -7   1      607.69      568.43      5.49 o 
  -2  -7   1     1037.31      968.43     11.43 o 
  -1  -7   1      403.58      377.56      2.65 o 
   0  -7   1      211.12      186.11      1.55 o 
   1  -7   1      793.77      768.95      4.58 o 
   2  -7   1      110.66       99.25      1.71 o 
   3  -7   1       16.99       15.89      0.59 o 
   4  -7   1      759.48      738.26      6.17 o 
   5  -7   1       43.64       38.11      1.17 o 
   6  -7   1      201.05      206.94      3.00 o 
   7  -7   1       19.04       16.17      0.89 o 
   8  -7   1      192.19      198.23      3.63 o 
   9  -7   1        4.84        4.10      1.44 o 
  10  -7   1      122.50      131.87      8.47 o 
 -12  -6   1        4.03        2.31      0.74 o 
 -11  -6   1        6.76        7.71      1.24 o 
 -10  -6   1        9.50       11.03      0.92 o 
  -9  -6   1       16.73       19.28      1.08 o 
  -8  -6   1      173.73      168.09      2.94 o 
  -7  -6   1       85.33       86.27      1.94 o 
  -6  -6   1      517.66      516.11      5.46 o 
  -5  -6   1       11.92        9.84      0.57 o 
  -4  -6   1      195.67      182.69      2.42 o 
  -3  -6   1        3.29        5.74      0.47 o 
  -2  -6   1       55.05       43.49      1.08 o 
  -1  -6   1       11.56       16.40      0.90 o 
   0  -6   1       60.40       66.81      0.92 o 
   1  -6   1        3.58        3.37      0.24 o 
   2  -6   1      142.70      131.84      1.50 o 
   3  -6   1      195.84      192.53      1.99 o 
   4  -6   1      535.69      527.82      4.70 o 
   5  -6   1      223.30      225.30      2.85 o 
   6  -6   1       22.26       22.09      0.91 o 
   7  -6   1       97.21      103.19      2.26 o 
   8  -6   1       60.64       54.74      1.76 o 
   9  -6   1       81.39       85.68      3.11 o 
  10  -6   1       38.48       35.80      1.68 o 
  11  -6   1       42.51       43.21      3.11 o 
 -13  -5   1      207.94      219.72      7.97 o 
 -12  -5   1        2.41        1.72      1.04 o 
 -11  -5   1      185.84      184.16      3.72 o 
 -10  -5   1      210.02      204.36      3.60 o 
  -9  -5   1       24.37       24.20      1.18 o 
  -8  -5   1       30.54       29.31      1.33 o 
  -7  -5   1       18.27       18.22      0.91 o 
  -6  -5   1       91.57       99.45      3.15 o 
  -5  -5   1       28.12       23.66      0.82 o 
  -4  -5   1      474.53      536.72      4.89 o 
  -3  -5   1     1908.34     2021.25     14.53 o 
  -2  -5   1      452.46      494.86      4.52 o 
  -1  -5   1      403.73      385.23      3.09 o 
   0  -5   1        0.17        0.21      0.15 o 
   1  -5   1     1582.69     1601.14      8.19 o 
   2  -5   1        4.89        3.25      0.17 o 
   3  -5   1      137.77      146.62      2.08 o 
   4  -5   1      189.41      205.13      2.44 o 
   5  -5   1      318.56      307.08      3.30 o 
   6  -5   1      259.40      268.53      3.17 o 
   7  -5   1        0.85        0.22      0.38 o 
   8  -5   1       79.33       84.62      1.82 o 
   9  -5   1       28.00       27.94      1.73 o 
  10  -5   1        0.06        0.32      0.61 o 
  11  -5   1       21.01       19.86      1.71 o 
 -13  -4   1      189.75      195.18      4.04 o 
 -12  -4   1        1.66        1.26      0.63 o 
 -11  -4   1       51.77       53.04      3.05 o 
 -10  -4   1       48.85       48.07      2.37 o 
  -9  -4   1       66.27       64.51      1.83 o 
  -8  -4   1       72.41       76.88      2.08 o 
  -7  -4   1      768.38      810.92     10.00 o 
  -6  -4   1      514.91      546.58      4.83 o 
  -5  -4   1      804.92      866.22      6.98 o 
  -4  -4   1      342.18      373.90      5.66 o 
  -3  -4   1     2777.89     3060.87     21.49 o 
  -2  -4   1      177.98      255.51      3.31 o 
  -1  -4   1       22.64       27.91      0.56 o 
   0  -4   1      389.56      377.83      2.55 o 
   1  -4   1      485.19      526.85      3.05 o 
   2  -4   1     6347.85     6617.13     70.05 o 
   3  -4   1       16.28       14.68      0.55 o 
   4  -4   1      209.03      264.17      2.72 o 
   5  -4   1      332.35      356.85      3.48 o 
   6  -4   1       58.77       49.60      1.20 o 
   7  -4   1      219.18      209.05      2.73 o 
   8  -4   1      109.92      108.50      1.98 o 
   9  -4   1       16.39       19.47      1.41 o 
  10  -4   1        1.90        1.75      0.67 o 
  11  -4   1       49.44       43.50      2.33 o 
  12  -4   1        3.65        2.13      1.25 o 
 -13  -3   1        1.61        1.12      0.67 o 
 -12  -3   1       23.07       22.60      1.34 o 
 -11  -3   1        4.20        3.65      0.69 o 
 -10  -3   1       49.18       50.45      1.71 o 
  -9  -3   1       67.39       66.51      1.51 o 
  -8  -3   1      333.41      348.06      3.89 o 
  -7  -3   1      213.18      209.08      2.20 o 
  -6  -3   1        8.88        8.56      0.54 o 
  -5  -3   1        5.27        3.20      0.28 o 
  -4  -3   1       10.11       16.24      0.46 o 
  -3  -3   1      627.27      658.40      9.85 o 
  -2  -3   1     1964.53     1949.58     17.68 o 
  -1  -3   1     1340.99     1246.21      8.75 o 
   0  -3   1        3.42        6.52      0.33 o 
   1  -3   1     2008.54     1966.62     11.16 o 
   2  -3   1       83.90      114.60      1.52 o 
   3  -3   1     1455.39     1437.50      8.08 o 
   4  -3   1      880.94      942.26      8.60 o 
   5  -3   1      130.95      139.58      1.49 o 
   6  -3   1       33.72       37.49      0.78 o 
   7  -3   1        6.86        9.55      0.57 o 
   8  -3   1      390.66      384.04      3.97 o 
   9  -3   1      108.07       99.60      2.34 o 
  10  -3   1       48.66       44.68      1.67 o 
  11  -3   1        7.70        7.55      2.58 o 
  12  -3   1      111.47      111.22      3.83 o 
 -13  -2   1        1.80        0.83      0.82 o 
 -12  -2   1       18.47       16.18      1.17 o 
 -11  -2   1       22.64       19.57      1.18 o 
 -10  -2   1       16.74       16.92      0.94 o 
  -9  -2   1       71.27       63.86      1.31 o 
  -8  -2   1        2.32        1.89      0.28 o 
  -7  -2   1       28.70       29.42      0.54 o 
  -6  -2   1      140.03      134.01      1.87 o 
  -5  -2   1      668.23      671.47      4.39 o 
  -4  -2   1      112.41      132.95      1.50 o 
  -3  -2   1      274.48      264.27      2.16 o 
  -2  -2   1      384.67      375.79      5.72 o 
  -1  -2   1     5076.61     4898.44     27.77 o 
   0  -2   1     6059.41     6180.56     35.11 o 
   1  -2   1     2252.73     2212.85     10.56 o 
   2  -2   1     4712.88     4724.89     27.22 o 
   3  -2   1      129.24      154.62      1.06 o 
   4  -2   1      198.69      207.95      1.53 o 
   5  -2   1       13.83        8.87      0.36 o 
   6  -2   1       22.86       17.52      0.53 o 
   7  -2   1        9.20        9.21      0.44 o 
   8  -2   1      188.04      187.47      3.28 o 
   9  -2   1       51.94       50.72      1.61 o 
  10  -2   1      371.61      367.94      6.45 o 
  11  -2   1       26.84       25.32      1.76 o 
  12  -2   1      441.75      455.97     15.22 o 
 -12  -1   1        3.09        5.64      1.26 o 
 -11  -1   1        3.94        3.18      0.58 o 
 -10  -1   1      215.65      219.00      2.72 o 
  -9  -1   1      329.20      325.69      3.27 o 
  -8  -1   1      260.83      254.06      2.30 o 
  -7  -1   1      124.90      118.22      1.24 o 
  -6  -1   1      188.79      187.42      1.57 o 
  -5  -1   1     1044.53     1096.16      7.64 o 
  -4  -1   1      151.09      120.42      1.20 o 
  -3  -1   1      447.53      522.05      5.53 o 
  -2  -1   1     7589.86     7535.38     33.47 o 
  -1  -1   1     1038.69     1017.85     12.93 o 
   1  -1   1     2497.31     2546.01     13.09 o 
   2  -1   1     1559.82     1539.82      8.18 o 
   3  -1   1      258.76      303.55      1.73 o 
   4  -1   1      123.73      127.60      0.97 o 
   5  -1   1       41.92       54.03      0.75 o 
   6  -1   1      118.63      113.37      1.34 o 
   7  -1   1      104.99       94.71      1.73 o 
   8  -1   1      106.43      106.91      1.50 o 
   9  -1   1      748.28      754.75      6.33 o 
  10  -1   1       71.60       70.17      3.45 o 
  11  -1   1       55.35       55.21      2.47 o 
  12  -1   1       23.72       27.50      1.84 o 
  13  -1   1        7.69        8.39      1.88 o 
 -12   0   1       58.69       59.51      2.15 o 
 -11   0   1      441.85      445.78      6.01 o 
 -10   0   1      147.50      148.47      2.21 o 
  -9   0   1      485.00      486.63      4.27 o 
  -8   0   1      110.09      107.28      1.52 o 
  -7   0   1      190.33      175.13      2.07 o 
  -6   0   1       42.49       52.31      0.98 o 
  -5   0   1      590.29      571.76      5.54 o 
  -4   0   1      831.47      878.21      5.85 o 
  -3   0   1       14.82       24.15      0.49 o 
  -2   0   1     4203.60     4458.40     25.00 o 
   2   0   1     1405.94     1371.91      9.64 o 
   3   0   1      691.49      711.69      4.07 o 
   4   0   1      220.62      239.90      1.48 o 
   5   0   1      333.49      328.86      2.34 o 
   6   0   1       31.16       25.15      0.56 o 
   7   0   1       88.34       77.58      0.95 o 
   8   0   1      397.85      398.50      3.22 o 
   9   0   1      917.25      930.73      7.32 o 
  10   0   1      321.58      321.60      4.47 o 
  11   0   1       53.92       57.55      2.31 o 
  12   0   1        8.69        7.54      0.92 o 
  13   0   1       42.88       47.77      2.04 o 
 -12   1   1       13.32       11.13      1.07 o 
 -11   1   1      135.41      139.01      3.19 o 
 -10   1   1       75.40       73.26      1.78 o 
  -9   1   1      383.32      384.87      4.65 o 
  -8   1   1       93.08       98.06      1.79 o 
  -7   1   1      282.23      281.94      2.86 o 
  -6   1   1       88.46       85.73      1.66 o 
  -5   1   1      291.34      361.73      3.08 o 
  -4   1   1      122.53      120.24      1.39 o 
  -3   1   1     1965.41     2062.38     16.25 o 
  -2   1   1    29997.47    28509.54    210.24 o 
  -1   1   1      220.27      211.27      1.86 o 
   2   1   1     6891.62     6612.04    138.23 o 
   3   1   1       63.20       46.72      0.61 o 
   4   1   1       75.21       66.20      0.62 o 
   5   1   1       38.42       42.78      0.66 o 
   6   1   1      934.34      938.89      5.31 o 
   7   1   1      201.01      229.79      1.85 o 
   8   1   1     1594.65     1676.78     10.01 o 
   9   1   1       57.00       55.67      1.19 o 
  10   1   1       13.38       13.12      0.79 o 
  11   1   1       32.31       31.64      1.24 o 
  12   1   1       11.78       12.05      1.07 o 
  13   1   1        2.52        1.68      0.83 o 
 -12   2   1       56.08       53.93      2.17 o 
 -11   2   1        0.88        0.86      0.67 o 
 -10   2   1      113.97      113.87      4.84 o 
  -9   2   1       12.73       15.10      1.18 o 
  -8   2   1      266.85      260.13      3.84 o 
  -7   2   1       60.55       65.11      1.25 o 
  -6   2   1       13.00       10.45      0.49 o 
  -5   2   1       53.82       53.43      0.97 o 
  -4   2   1       40.40       54.35      1.26 o 
  -3   2   1       28.65       32.92      0.85 o 
  -2   2   1        4.20        3.29      0.17 o 
  -1   2   1     2512.36     2570.14     13.42 o 
   0   2   1       11.40       10.94      0.22 o 
   1   2   1      155.51      146.47      1.30 o 
   2   2   1        0.17        0.56      0.11 o 
   3   2   1        6.72        2.12      0.24 o 
   4   2   1       44.72       40.59      0.76 o 
   5   2   1      503.00      489.90      5.15 o 
   6   2   1       48.75       55.88      1.01 o 
   7   2   1       73.31       66.70      0.97 o 
   8   2   1        8.01       11.02      0.45 o 
   9   2   1      101.94      101.04      1.91 o 
  10   2   1        0.10        0.32      0.44 o 
  11   2   1        1.89        1.71      0.51 o 
  12   2   1        1.09        0.39      0.55 o 
  13   2   1        8.61        7.72      1.20 o 
 -12   3   1       24.82       22.55      1.47 o 
 -11   3   1       45.69       43.54      2.95 o 
 -10   3   1       42.14       42.15      2.93 o 
  -9   3   1      164.27      160.28      3.83 o 
  -8   3   1       71.84       66.50      1.68 o 
  -7   3   1       96.32       98.90      1.98 o 
  -6   3   1      432.01      467.52      7.38 o 
  -5   3   1       16.06       12.10      0.50 o 
  -4   3   1      203.26      206.16      1.75 o 
  -3   3   1       79.78       82.87      0.92 o 
  -2   3   1       31.51       30.70      0.57 o 
  -1   3   1     1220.21     1193.17      6.65 o 
   0   3   1     2275.90     2263.96     10.94 o 
   1   3   1      785.99      788.25      4.98 o 
   2   3   1       18.54       13.97      0.41 o 
   3   3   1      277.91      250.59      2.09 o 
   4   3   1      510.18      457.42      6.38 o 
   5   3   1       48.84       37.63      0.79 o 
   6   3   1      432.01      420.30      3.53 o 
   7   3   1       14.11       13.87      0.56 o 
   8   3   1        0.01        0.05      0.27 o 
   9   3   1        8.05        7.30      0.59 o 
  10   3   1        0.28        0.67      0.41 o 
  11   3   1        9.02       11.30      0.94 o 
  12   3   1        9.68        9.54      0.96 o 
  13   3   1        4.89        4.99      0.86 o 
 -11   4   1       44.20       41.83      1.79 o 
 -10   4   1       32.05       28.95      1.81 o 
  -9   4   1      129.35      124.58      3.47 o 
  -8   4   1       70.46       73.39      2.10 o 
  -7   4   1      510.09      522.91      5.67 o 
  -6   4   1      491.04      534.79      5.57 o 
  -5   4   1        0.04        0.14      0.16 o 
  -4   4   1      576.61      597.36      5.14 o 
  -3   4   1      109.27      122.26      2.07 o 
  -2   4   1      456.98      466.02      3.25 o 
  -1   4   1        2.43        3.70      0.28 o 
   0   4   1      533.75      494.29      2.88 o 
   1   4   1      217.06      239.38      2.01 o 
   2   4   1      986.98      930.17      6.99 o 
   3   4   1     2078.10     2240.65     13.54 o 
   4   4   1       21.75       37.12      0.74 o 
   5   4   1       45.00       63.49      1.16 o 
   6   4   1     1508.45     1550.95     10.53 o 
   7   4   1       14.21       20.06      0.85 o 
   8   4   1        0.37        0.34      0.38 o 
   9   4   1        3.63        3.27      0.48 o 
  10   4   1        3.38        4.68      0.83 o 
  11   4   1       82.72       77.82      2.46 o 
  12   4   1       62.55       65.37      2.17 o 
  13   4   1      131.75      132.25      5.24 o 
 -11   5   1        2.03        2.00      0.92 o 
 -10   5   1        0.43        0.63      0.83 o 
  -9   5   1        8.78        9.12      1.10 o 
  -8   5   1      334.60      323.60      4.47 o 
  -7   5   1       27.86       27.35      1.19 o 
  -6   5   1        2.07        2.31      0.55 o 
  -5   5   1      204.87      214.43      3.12 o 
  -4   5   1       32.73       37.52      1.18 o 
  -3   5   1     2744.31     2735.59     15.10 o 
  -2   5   1       32.80       33.01      0.68 o 
  -1   5   1     1339.97     1318.07      6.75 o 
   0   5   1      229.24      247.61      1.58 o 
   1   5   1     3406.99     3458.31     17.95 o 
   2   5   1     2439.39     2881.10     19.83 o 
   3   5   1       52.57       53.00      1.20 o 
   4   5   1      102.11      112.78      1.46 o 
   5   5   1       85.68       91.16      1.10 o 
   6   5   1       84.22       82.78      1.04 o 
   7   5   1      213.05      215.61      2.11 o 
   8   5   1      963.01      960.06     11.19 o 
   9   5   1      318.12      320.27      4.60 o 
  10   5   1       18.32       19.82      1.70 o 
  11   5   1      294.87      299.06      4.62 o 
  12   5   1       66.16       65.80      2.20 o 
  13   5   1       47.78       47.83      1.99 o 
 -11   6   1        6.19       10.30      1.91 o 
 -10   6   1       49.97       44.28      2.38 o 
  -9   6   1       79.99       79.27      3.02 o 
  -8   6   1       36.30       32.42      1.41 o 
  -7   6   1       61.23       59.30      1.79 o 
  -6   6   1       32.38       31.82      1.29 o 
  -5   6   1      239.40      248.35      3.58 o 
  -4   6   1      309.88      295.09      3.19 o 
  -3   6   1      472.81      454.24      3.58 o 
  -2   6   1     1864.22     1913.19     10.97 o 
  -1   6   1     1697.91     1749.05      8.97 o 
   0   6   1     1272.46     1220.13      6.80 o 
   1   6   1      257.66      299.42      2.20 o 
   2   6   1      223.10      210.93      2.97 o 
   3   6   1      644.11      724.42      6.14 o 
   4   6   1       18.01       17.60      0.63 o 
   5   6   1       23.93       23.32      0.50 o 
   6   6   1      752.42      743.82      4.89 o 
   7   6   1        3.76        5.47      0.46 o 
   8   6   1      256.50      261.38      4.63 o 
   9   6   1       41.37       45.85      1.68 o 
  10   6   1        1.31        1.21      0.59 o 
  11   6   1       37.05       35.35      2.04 o 
  12   6   1      176.76      192.61      3.83 o 
  13   6   1      140.84      126.75      4.01 o 
 -10   7   1       21.71       23.88      1.91 o 
  -9   7   1       14.58       12.05      1.40 o 
  -8   7   1       47.82       51.27      1.82 o 
  -7   7   1        5.63        3.10      0.78 o 
  -6   7   1      270.62      271.69      4.10 o 
  -5   7   1        7.71        5.86      0.68 o 
  -4   7   1      344.56      332.66      4.33 o 
  -3   7   1        0.20        1.07      0.29 o 
  -2   7   1     1229.80     1215.68     11.36 o 
  -1   7   1       37.61       29.19      0.57 o 
   0   7   1       19.37       14.88      0.48 o 
   1   7   1        5.30        5.75      0.35 o 
   2   7   1       31.52       29.11      0.55 o 
   3   7   1        0.36        0.64      0.26 o 
   4   7   1       37.12       36.47      1.91 o 
   5   7   1      318.54      335.39      4.44 o 
   6   7   1      209.06      203.55      2.44 o 
   7   7   1       37.67       38.52      1.03 o 
   8   7   1       47.75       41.99      1.40 o 
   9   7   1      207.01      223.62      4.54 o 
  10   7   1       70.17       63.23      2.47 o 
  11   7   1       23.16       25.17      1.70 o 
  12   7   1        0.04        0.57      0.85 o 
  13   7   1        3.99        5.30      1.66 o 
  -9   8   1       62.04       64.64      2.94 o 
  -8   8   1        0.00        1.00      0.58 o 
  -7   8   1        0.81        0.18      0.57 o 
  -6   8   1        5.93        5.93      0.74 o 
  -5   8   1      572.10      588.24      6.69 o 
  -4   8   1      214.62      219.68      3.54 o 
  -3   8   1     2072.23     2054.06     13.89 o 
  -2   8   1      638.00      609.78      4.54 o 
  -1   8   1       47.59       45.23      1.15 o 
   0   8   1      550.36      552.20      4.55 o 
   1   8   1        9.84        6.71      0.41 o 
   2   8   1       35.95       33.21      0.95 o 
   3   8   1      315.16      308.16      3.09 o 
   4   8   1      111.63      113.01      2.02 o 
   5   8   1      677.05      619.77      6.01 o 
   6   8   1       96.14      108.86      2.62 o 
   7   8   1      275.40      272.55      3.11 o 
   8   8   1      212.85      211.99      3.34 o 
   9   8   1        9.54        9.30      1.06 o 
  10   8   1       67.17       68.79      2.63 o 
  11   8   1        0.35        0.83      0.81 o 
  12   8   1        2.08        3.88      0.96 o 
  -8   9   1       48.39       47.06      2.64 o 
  -7   9   1       56.88       59.68      2.10 o 
  -6   9   1        0.05        0.12      0.69 o 
  -5   9   1      492.47      497.92      6.25 o 
  -4   9   1       19.61       20.50      1.17 o 
  -3   9   1      384.14      391.52      4.23 o 
  -2   9   1       75.04       64.22      1.51 o 
  -1   9   1      372.04      365.84      3.87 o 
   0   9   1       41.95       37.87      1.29 o 
   1   9   1       62.34       64.69      1.18 o 
   2   9   1      291.27      273.31      2.70 o 
   3   9   1        5.86        2.05      0.38 o 
   4   9   1       53.03       57.94      1.29 o 
   5   9   1       15.49        8.39      0.51 o 
   6   9   1      158.96      166.14      2.36 o 
   7   9   1       20.67       12.25      0.87 o 
   8   9   1      162.60      154.77      2.91 o 
   9   9   1      254.30      253.73      5.09 o 
  10   9   1       29.77       24.98      1.69 o 
  11   9   1        0.18       -0.07      0.87 o 
  12   9   1        5.25        2.60      1.28 o 
  -8  10   1       22.80       21.62      2.23 o 
  -7  10   1       30.39       23.64      1.48 o 
  -6  10   1       10.05       10.22      1.05 o 
  -5  10   1      269.02      277.44      4.59 o 
  -4  10   1        0.80        1.73      0.66 o 
  -3  10   1       14.03       12.23      0.98 o 
  -2  10   1       52.02       52.39      1.75 o 
  -1  10   1      123.55      126.67      2.55 o 
   0  10   1       73.08       74.27      2.90 o 
   1  10   1        8.14       10.94      0.67 o 
   2  10   1      142.05      134.58      1.87 o 
   3  10   1       24.35       34.31      0.95 o 
   4  10   1      159.48      133.89      2.11 o 
   5  10   1       47.50       57.51      1.23 o 
   6  10   1        4.33        4.94      0.46 o 
   7  10   1      172.68      155.97      2.42 o 
   8  10   1       62.63       59.03      2.93 o 
   9  10   1       25.49       23.48      1.61 o 
  10  10   1        5.30        8.86      1.31 o 
  11  10   1        5.66        4.31      0.98 o 
  -7  11   1       26.67       23.72      2.44 o 
  -6  11   1       44.48       45.54      2.80 o 
  -5  11   1        4.55        5.68      1.12 o 
  -4  11   1        1.64        1.52      0.65 o 
  -3  11   1      115.44      113.81      2.78 o 
  -2  11   1       68.12       67.79      2.54 o 
  -1  11   1      169.74      178.04      3.24 o 
   0  11   1      156.17      158.04      3.01 o 
   1  11   1        8.82       12.15      0.88 o 
   2  11   1      280.56      257.95      3.29 o 
   3  11   1      123.64      118.24      1.86 o 
   4  11   1      534.49      505.82      4.46 o 
   5  11   1       12.65       12.88      0.67 o 
   6  11   1       95.39      102.20      1.75 o 
   7  11   1      116.92      110.88      3.15 o 
   8  11   1        0.13        0.08      0.68 o 
   9  11   1       48.58       50.49      2.34 o 
  10  11   1        6.33        5.41      1.70 o 
  -5  12   1        8.01        8.16      1.03 o 
  -4  12   1       14.81       15.54      1.33 o 
  -3  12   1        0.04        1.74      1.33 o 
  -2  12   1       82.78       81.57      2.98 o 
  -1  12   1       38.01       39.25      3.20 o 
   0  12   1      181.13      177.42      4.15 o 
   1  12   1       47.92       48.19      1.73 o 
   2  12   1      166.71      151.32      2.57 o 
   3  12   1       92.39      107.35      2.13 o 
   4  12   1      126.56      116.00      1.97 o 
   5  12   1      108.75      105.68      1.91 o 
   6  12   1       31.99       28.85      1.26 o 
   7  12   1       65.08       68.94      4.54 o 
   8  12   1        1.29        0.38      0.76 o 
   9  12   1        0.04        0.42      0.76 o 
  10  12   1        1.45        1.35      1.11 o 
  -3  13   1      140.40      151.11      5.71 o 
  -2  13   1        1.33        1.23      0.83 o 
  -1  13   1       71.83       76.38      2.96 o 
   0  13   1       27.50       25.90      1.78 o 
   1  13   1      222.94      221.86      4.01 o 
   2  13   1      157.33      176.01      3.50 o 
   3  13   1       27.46       34.39      1.29 o 
   4  13   1       98.08       98.04      2.15 o 
   5  13   1       14.92       18.22      1.00 o 
   6  13   1       14.16       18.22      1.03 o 
   7  13   1        9.12        5.86      0.90 o 
   8  13   1       28.90       37.51      3.09 o 
  -1  14   1        3.61        3.78      1.05 o 
   0  14   1       98.60       92.81      3.58 o 
   1  14   1        5.73        6.46      1.14 o 
   2  14   1        9.59        9.81      1.34 o 
   3  14   1       18.00       19.43      1.30 o 
   4  14   1        0.08        0.36      0.70 o 
   5  14   1       28.84       30.13      2.10 o 
   6  14   1        2.88        7.78      1.25 o 
  -5 -14   2      108.99      106.85      2.51 o 
  -4 -14   2       19.56       24.19      1.25 o 
  -3 -14   2      120.34      129.12      3.14 o 
  -2 -14   2        0.03       -0.09      1.16 o 
  -1 -14   2       97.20       92.86      3.44 o 
   0 -14   2        0.46       -1.06      1.40 o 
  -7 -13   2      108.51      122.39      3.04 o 
  -6 -13   2        0.16       -0.18      0.71 o 
  -5 -13   2       42.19       41.69      1.72 o 
  -4 -13   2       36.21       36.51      1.62 o 
  -3 -13   2        1.99        2.24      0.58 o 
  -2 -13   2       34.28       22.92      1.15 o 
  -1 -13   2        7.53        7.47      1.58 o 
   0 -13   2        4.41        2.01      1.56 o 
   1 -13   2       28.79       34.78      2.11 o 
   2 -13   2       11.40       12.32      1.41 o 
   3 -13   2       51.47       60.82      3.88 o 
  -9 -12   2       11.54        8.26      3.09 o 
  -8 -12   2        0.52       -1.45      1.86 o 
  -7 -12   2       37.45       38.41      1.67 o 
  -6 -12   2      164.31      178.08      3.48 o 
  -5 -12   2      144.45      149.56      2.69 o 
  -4 -12   2        3.66        3.49      0.69 o 
  -3 -12   2      114.69      117.22      2.71 o 
  -2 -12   2       19.22       26.28      1.15 o 
  -1 -12   2       89.23       93.50      2.44 o 
   0 -12   2       45.02       47.01      2.24 o 
   1 -12   2      151.92      160.96      7.26 o 
   2 -12   2       67.73       64.85      2.71 o 
   3 -12   2      104.97      111.41      3.81 o 
   4 -12   2       71.27       74.57      3.02 o 
   5 -12   2        6.77        7.57      2.31 o 
 -10 -11   2        3.98        2.57      1.29 o 
  -9 -11   2       69.14       73.70      3.85 o 
  -8 -11   2        0.64        0.69      1.72 o 
  -7 -11   2      137.02      146.87      3.10 o 
  -6 -11   2       11.10        9.29      1.71 o 
  -5 -11   2      194.40      210.01      4.28 o 
  -4 -11   2      119.96      117.51      2.22 o 
  -3 -11   2      154.39      155.81      4.11 o 
  -2 -11   2      115.29      117.51      2.57 o 
  -1 -11   2       15.76       17.53      0.92 o 
   0 -11   2       15.55       16.11      1.02 o 
   1 -11   2       30.50       26.86      1.66 o 
   2 -11   2       19.92       22.71      1.61 o 
   3 -11   2        1.44        0.92      0.66 o 
   4 -11   2       40.26       41.75      1.78 o 
   5 -11   2       38.72       36.58      1.73 o 
   6 -11   2       47.91       49.02      2.07 o 
 -10 -10   2       38.59       41.07      2.29 o 
  -9 -10   2       38.09       38.98      2.16 o 
  -8 -10   2      246.99      264.33      5.40 o 
  -7 -10   2        1.49        1.38      0.84 o 
  -6 -10   2      339.36      324.75      4.58 o 
  -5 -10   2       29.36       30.78      1.31 o 
  -4 -10   2      127.28      132.80      2.63 o 
  -3 -10   2        0.06       -0.01      0.54 o 
  -2 -10   2       79.46       79.59      1.67 o 
  -1 -10   2       58.27       56.01      1.43 o 
   0 -10   2        5.07        3.96      0.61 o 
   1 -10   2       35.63       33.83      1.36 o 
   2 -10   2      134.93      133.78      2.79 o 
   3 -10   2      147.33      145.70      3.05 o 
   4 -10   2       12.76       12.51      1.03 o 
   5 -10   2       92.29       92.29      2.57 o 
   6 -10   2       34.30       33.62      1.64 o 
   7 -10   2       64.41       66.77      3.59 o 
 -11  -9   2       43.25       44.97      2.61 o 
 -10  -9   2       73.10       77.92      3.01 o 
  -9  -9   2       43.75       41.19      2.13 o 
  -8  -9   2      306.38      286.04      6.11 o 
  -7  -9   2       43.14       54.27      1.73 o 
  -6  -9   2      110.95      104.90      2.34 o 
  -5  -9   2       75.14       83.81      2.03 o 
  -4  -9   2        8.16        9.77      0.59 o 
  -3  -9   2      141.29      144.22      3.30 o 
  -2  -9   2      777.66      771.82      6.05 o 
  -1  -9   2      805.62      787.55      6.39 o 
   0  -9   2      138.00      127.81      1.59 o 
   1  -9   2        0.74        1.05      0.40 o 
   2  -9   2       45.01       37.11      1.40 o 
   3  -9   2        0.65        1.75      0.58 o 
   4  -9   2      287.54      280.01      4.30 o 
   5  -9   2       70.51       74.01      2.19 o 
   6  -9   2       58.71       60.03      2.04 o 
   7  -9   2      129.89      132.10      3.13 o 
   8  -9   2        4.76        4.49      1.06 o 
 -11  -8   2       16.55       16.93      1.63 o 
 -10  -8   2       48.98       52.16      2.44 o 
  -9  -8   2       12.16       15.53      1.38 o 
  -8  -8   2       39.73       42.10      2.49 o 
  -7  -8   2       87.57       88.06      4.62 o 
  -6  -8   2        0.39        1.11      0.49 o 
  -5  -8   2      277.53      288.40      3.41 o 
  -4  -8   2      429.19      422.46      3.97 o 
  -3  -8   2      567.01      573.65      5.84 o 
  -2  -8   2     2032.48     1959.36     12.77 o 
  -1  -8   2      151.44      148.74      1.69 o 
   0  -8   2        0.25        0.72      0.25 o 
   1  -8   2      347.33      338.58      2.63 o 
   2  -8   2      468.76      479.62      3.86 o 
   3  -8   2        8.44       12.41      0.68 o 
   4  -8   2      674.16      702.66      6.18 o 
   5  -8   2       48.41       46.81      1.37 o 
   6  -8   2      154.59      161.34      2.69 o 
   7  -8   2        6.68        6.32      0.67 o 
   8  -8   2       17.95       24.16      1.63 o 
   9  -8   2       64.38       66.60      2.99 o 
 -12  -7   2       50.61       53.29      2.10 o 
 -11  -7   2       20.05       21.53      1.84 o 
 -10  -7   2        0.07       -0.47      0.55 o 
  -9  -7   2        0.70        1.92      0.68 o 
  -8  -7   2        0.69        0.80      0.48 o 
  -7  -7   2       31.71       29.81      1.58 o 
  -6  -7   2       13.28       11.20      0.90 o 
  -5  -7   2      213.98      194.65      2.70 o 
  -4  -7   2        0.35        0.37      0.32 o 
  -3  -7   2       11.34       12.76      0.72 o 
  -2  -7   2      787.88      775.81      6.19 o 
  -1  -7   2     2206.54     2118.59     11.91 o 
   0  -7   2     1091.78     1056.53      6.03 o 
   1  -7   2     1361.42     1347.69      8.38 o 
   2  -7   2      107.33       92.16      1.10 o 
   3  -7   2      224.74      229.31      2.32 o 
   4  -7   2      217.95      206.90      2.71 o 
   5  -7   2        0.55        1.93      0.44 o 
   6  -7   2       15.83       15.98      0.84 o 
   7  -7   2       35.58       38.09      1.31 o 
   8  -7   2       28.47       25.55      1.12 o 
   9  -7   2      103.11       91.71      4.85 o 
  10  -7   2       31.44       25.92      1.97 o 
 -12  -6   2       22.86       22.99      1.44 o 
 -11  -6   2       17.86       13.91      1.10 o 
 -10  -6   2        4.67        2.65      0.64 o 
  -9  -6   2       14.50       17.13      1.03 o 
  -8  -6   2        0.48        0.38      0.64 o 
  -7  -6   2       20.59       20.06      0.98 o 
  -6  -6   2        1.58        1.68      0.59 o 
  -5  -6   2       98.86      105.35      2.26 o 
  -4  -6   2       10.91       11.31      0.57 o 
  -3  -6   2      613.67      586.15      6.83 o 
  -2  -6   2       29.21       20.66      0.80 o 
  -1  -6   2      701.31      678.71      4.91 o 
   0  -6   2      259.89      253.35      2.17 o 
   1  -6   2      344.53      368.12      3.20 o 
   2  -6   2      501.65      540.13      4.25 o 
   3  -6   2       23.04       21.25      0.61 o 
   4  -6   2      207.46      207.49      2.59 o 
   5  -6   2        9.96        8.67      0.59 o 
   6  -6   2       22.97       22.23      1.01 o 
   7  -6   2        3.07        3.96      0.76 o 
   8  -6   2       23.11       23.31      1.11 o 
   9  -6   2        0.41       -0.14      0.49 o 
  10  -6   2       31.82       26.65      1.45 o 
 -12  -5   2        7.11        7.84      1.01 o 
 -11  -5   2       20.86       20.56      1.27 o 
 -10  -5   2        1.37        0.42      0.75 o 
  -9  -5   2        0.99        1.13      0.56 o 
  -8  -5   2       34.08       35.08      1.32 o 
  -7  -5   2       96.57      105.08      2.96 o 
  -6  -5   2      453.36      487.85     10.25 o 
  -5  -5   2      145.86      154.75      2.17 o 
  -4  -5   2      333.64      301.49      3.44 o 
  -3  -5   2       55.95       69.35      1.23 o 
  -2  -5   2     1245.52     1259.39      9.31 o 
  -1  -5   2      167.19      192.15      2.21 o 
   0  -5   2      616.49      583.59      3.84 o 
   1  -5   2        6.28        2.37      0.21 o 
   2  -5   2      431.66      432.70      2.80 o 
   3  -5   2      163.04      159.09      1.82 o 
   4  -5   2        3.72        5.52      1.05 o 
   5  -5   2       93.03       96.80      1.88 o 
   6  -5   2      237.46      229.14      2.88 o 
   7  -5   2        2.34        1.93      0.44 o 
   8  -5   2        8.45        7.46      0.63 o 
   9  -5   2      123.17      116.74      2.37 o 
  10  -5   2        1.96        2.41      0.74 o 
  11  -5   2       83.31       80.26      4.26 o 
 -13  -4   2       13.27       11.40      2.03 o 
 -12  -4   2       10.17       10.21      1.14 o 
 -11  -4   2        4.07        6.73      0.88 o 
 -10  -4   2       25.02       21.02      1.20 o 
  -9  -4   2      163.82      164.53      5.23 o 
  -8  -4   2      176.21      190.49      3.11 o 
  -7  -4   2      126.44      118.81      2.27 o 
  -6  -4   2      377.66      404.79      4.45 o 
  -5  -4   2     2603.64     2690.35     24.01 o 
  -4  -4   2     1137.87     1236.31     12.09 o 
  -3  -4   2      222.79      190.65      3.27 o 
  -2  -4   2      536.49      495.08      4.44 o 
  -1  -4   2      588.20      612.06      4.15 o 
   0  -4   2        0.21        1.00      0.20 o 
   1  -4   2     2133.35     2243.53     18.12 o 
   2  -4   2       89.30       88.66      1.04 o 
   3  -4   2      100.66      105.66      1.18 o 
   4  -4   2      542.67      624.51      4.97 o 
   5  -4   2       20.64       11.14      0.57 o 
   6  -4   2        0.58        1.77      0.53 o 
   7  -4   2      660.14      629.61      5.55 o 
   8  -4   2        0.03        0.24      0.33 o 
   9  -4   2       35.94       35.90      1.45 o 
  10  -4   2      145.69      144.67      3.97 o 
  11  -4   2       56.33       58.32      3.41 o 
  12  -4   2       74.94       76.53      4.12 o 
 -13  -3   2        7.41        3.72      1.46 o 
 -12  -3   2       15.91       17.73      1.24 o 
 -11  -3   2       48.19       48.99      1.82 o 
 -10  -3   2       71.41       69.09      1.67 o 
  -9  -3   2       23.10       20.73      0.79 o 
  -8  -3   2      239.67      236.63      2.56 o 
  -7  -3   2     1091.10     1158.87      7.45 o 
  -6  -3   2       22.12       15.61      0.53 o 
  -5  -3   2     1753.57     1809.92     13.56 o 
  -4  -3   2        0.19        2.56      0.39 o 
  -3  -3   2      310.72      336.83      3.01 o 
  -2  -3   2       96.07      107.05      1.37 o 
  -1  -3   2     1477.43     1430.74     10.39 o 
   0  -3   2     2648.70     2800.62     16.50 o 
   1  -3   2       15.41       10.58      0.33 o 
   2  -3   2     1335.10     1392.64      7.05 o 
   3  -3   2     2916.19     3253.19     17.40 o 
   4  -3   2     1157.10     1164.70      9.11 o 
   5  -3   2       84.24       83.38      1.31 o 
   6  -3   2      730.90      719.34      5.81 o 
   7  -3   2       78.72       75.65      1.46 o 
   8  -3   2      774.75      787.58      5.81 o 
   9  -3   2        0.02        0.76      0.45 o 
  10  -3   2      441.29      447.28      9.14 o 
  11  -3   2       27.95       28.60      2.42 o 
  12  -3   2      167.63      152.51      4.47 o 
 -12  -2   2       55.08       52.24      1.96 o 
 -11  -2   2        0.00       -0.34      0.59 o 
 -10  -2   2       94.45       89.25      1.69 o 
  -9  -2   2       37.12       30.58      0.94 o 
  -8  -2   2      350.66      322.44      2.73 o 
  -7  -2   2       67.38       61.36      1.13 o 
  -6  -2   2      349.20      323.68      2.40 o 
  -5  -2   2       17.99       20.55      0.53 o 
  -4  -2   2       37.67       25.03      0.53 o 
  -3  -2   2      447.61      487.22      3.63 o 
  -2  -2   2      164.81      163.10      2.11 o 
  -1  -2   2      674.07      631.58      6.04 o 
   0  -2   2      128.02      133.60      3.56 o 
   1  -2   2     3306.31     3419.71     19.77 o 
   2  -2   2      235.39      218.60      2.41 o 
   3  -2   2      329.02      300.02      2.22 o 
   4  -2   2      463.27      460.87      2.55 o 
   5  -2   2      120.93      116.08      1.13 o 
   6  -2   2       78.24       73.77      1.09 o 
   7  -2   2      399.47      379.40      2.89 o 
   8  -2   2      125.26      121.99      1.76 o 
   9  -2   2      123.03      123.94      2.82 o 
  10  -2   2        4.22        5.71      0.97 o 
  11  -2   2      330.04      345.86      6.54 o 
  12  -2   2       66.24       61.92      2.86 o 
 -12  -1   2       46.41       45.24      2.29 o 
 -11  -1   2       22.24       21.89      1.07 o 
 -10  -1   2       54.78       49.30      1.27 o 
  -9  -1   2      169.03      163.75      2.21 o 
  -8  -1   2       32.50       29.67      0.99 o 
  -7  -1   2      644.79      628.08      5.63 o 
  -6  -1   2       29.61       27.30      0.81 o 
  -5  -1   2      405.00      464.23      3.34 o 
  -4  -1   2        3.46        2.86      0.24 o 
  -3  -1   2      603.94      656.38      6.00 o 
  -2  -1   2      180.35      194.76      1.39 o 
  -1  -1   2     1468.96     1435.85      7.60 o 
   0  -1   2     4417.93     4444.94     29.29 o 
   1  -1   2     2876.86     2771.58     17.77 o 
   2  -1   2     1784.43     1835.03     13.18 o 
   3  -1   2      221.33      203.71      1.82 o 
   4  -1   2       88.35       75.61      0.78 o 
   5  -1   2       27.19       18.78      0.38 o 
   6  -1   2       25.04       25.53      0.48 o 
   7  -1   2      249.56      255.13      2.45 o 
   8  -1   2      107.09      111.98      1.65 o 
   9  -1   2        4.75        3.20      0.43 o 
  10  -1   2        0.00       -1.41      1.00 o 
  11  -1   2      110.28      114.39      3.49 o 
  12  -1   2       10.15        8.54      1.22 o 
  13  -1   2        4.95        4.99      1.63 o 
 -12   0   2       47.16       43.87      1.85 o 
 -11   0   2       20.07       21.24      1.29 o 
 -10   0   2       84.87       82.27      1.86 o 
  -9   0   2      121.95      113.98      2.64 o 
  -8   0   2       20.94       22.17      0.83 o 
  -7   0   2      245.49      230.45      2.32 o 
  -6   0   2       24.98       23.52      0.58 o 
  -5   0   2      223.83      245.88      2.16 o 
  -4   0   2      961.38     1002.78      6.49 o 
  -3   0   2     4469.89     4690.63     22.12 o 
  -1   0   2     3055.94     3157.49     20.92 o 
   0   0   2     4147.63     4048.27     46.00 o 
   1   0   2     2208.58     2146.97     14.35 o 
   2   0   2     3768.93     3592.85     20.06 o 
   3   0   2      513.73      568.78      3.05 o 
   4   0   2      163.88      140.20      0.93 o 
   5   0   2       18.78       18.29      0.47 o 
   6   0   2       16.12       12.90      0.42 o 
   7   0   2      544.50      561.45      4.11 o 
   8   0   2       18.88       28.81      0.98 o 
   9   0   2      137.66      128.94      2.48 o 
  10   0   2        6.05        6.29      0.73 o 
  11   0   2       42.85       37.12      1.98 o 
  12   0   2       13.86       11.94      1.07 o 
  13   0   2       60.60       60.72      3.61 o 
 -12   1   2       65.20       58.85      3.46 o 
 -11   1   2        5.70        5.72      0.68 o 
 -10   1   2      231.49      231.16      3.80 o 
  -9   1   2       36.40       33.71      0.93 o 
  -8   1   2        5.61        5.55      0.46 o 
  -7   1   2        2.48        2.33      0.35 o 
  -6   1   2       34.24       41.97      0.95 o 
  -5   1   2      167.48      195.41      2.10 o 
  -4   1   2     5776.22     6133.71     31.65 o 
  -3   1   2      753.43      716.03      4.91 o 
  -2   1   2     2035.43     2082.50     17.11 o 
  -1   1   2     3094.82     3185.44     21.52 o 
   0   1   2     1549.97     1553.99     10.53 o 
   1   1   2     1745.26     1741.28     11.71 o 
   2   1   2       43.74       39.69      0.82 o 
   3   1   2      884.57      836.24      5.13 o 
   4   1   2      245.91      274.44      2.57 o 
   5   1   2       25.40       38.51      0.99 o 
   6   1   2      598.41      636.27      4.91 o 
   7   1   2      500.11      524.10      3.11 o 
   8   1   2       35.59       38.97      0.99 o 
   9   1   2        5.69        4.14      0.44 o 
  10   1   2      168.34      160.20      2.60 o 
  11   1   2       45.89       45.87      1.46 o 
  12   1   2        4.32        3.36      0.71 o 
  13   1   2       21.09       21.86      1.71 o 
 -12   2   2        1.14        0.03      0.70 o 
 -11   2   2       19.91       19.58      1.08 o 
 -10   2   2       75.15       71.52      2.10 o 
  -9   2   2       16.40       14.46      0.85 o 
  -8   2   2       47.32       47.17      1.15 o 
  -7   2   2       51.64       53.78      1.17 o 
  -6   2   2       15.40       19.77      0.68 o 
  -5   2   2       45.79       31.76      1.01 o 
  -4   2   2     1466.73     1655.64     12.39 o 
  -3   2   2        0.43        0.46      0.21 o 
  -2   2   2        4.38        1.93      0.25 o 
  -1   2   2        0.22        4.48      0.52 o 
   0   2   2     8634.79     8807.02     55.37 o 
   1   2   2     1217.67     1219.05      5.31 o 
   2   2   2       44.22       34.14      0.35 o 
   3   2   2      791.29      825.66      4.95 o 
   4   2   2      549.70      555.14      4.30 o 
   5   2   2      750.82      861.44      5.89 o 
   6   2   2      143.79      156.84      1.80 o 
   7   2   2      111.17      112.91      1.30 o 
   8   2   2      107.08      112.32      2.29 o 
   9   2   2       97.63       91.48      1.52 o 
  10   2   2       53.06       59.02      1.54 o 
  11   2   2       37.47       30.76      1.21 o 
  12   2   2        2.12        2.42      0.65 o 
  13   2   2       18.25       19.93      3.21 o 
 -12   3   2        4.97        5.80      1.07 o 
 -11   3   2        7.82        7.52      0.90 o 
 -10   3   2       36.87       35.32      1.94 o 
  -9   3   2      108.13      108.31      3.10 o 
  -8   3   2       77.26       84.89      1.95 o 
  -7   3   2       43.53       47.67      1.39 o 
  -6   3   2      680.19      660.15      5.23 o 
  -5   3   2       16.11       18.68      0.61 o 
  -4   3   2      162.16      155.22      1.76 o 
  -3   3   2      357.37      384.43      3.11 o 
  -2   3   2      937.08      920.04      7.24 o 
  -1   3   2      418.58      425.58      2.79 o 
   0   3   2       32.69       24.40      0.81 o 
   1   3   2       80.53       76.90      0.95 o 
   2   3   2        1.26        5.07      0.28 o 
   3   3   2       55.85       62.83      1.43 o 
   4   3   2       88.26       86.89      0.96 o 
   5   3   2      252.18      261.03      3.12 o 
   6   3   2        2.11        3.14      0.19 o 
   7   3   2      365.22      383.73      3.11 o 
   8   3   2       81.01       83.89      1.49 o 
   9   3   2      174.32      172.80      2.15 o 
  10   3   2       11.37        7.92      0.63 o 
  11   3   2       79.27       76.52      1.86 o 
  12   3   2       43.69       41.86      1.99 o 
  13   3   2       47.55       47.48      3.67 o 
 -11   4   2       22.30       24.54      1.81 o 
 -10   4   2      103.25       94.86      3.21 o 
  -9   4   2       78.39       78.66      2.26 o 
  -8   4   2      805.84      829.92      8.38 o 
  -7   4   2      248.72      247.55      5.15 o 
  -6   4   2       90.52       92.44      1.94 o 
  -5   4   2      315.19      281.76      3.79 o 
  -4   4   2      217.60      218.57      2.15 o 
  -3   4   2     1272.18     1255.74     10.18 o 
  -2   4   2      128.82      139.75      1.30 o 
  -1   4   2     1385.32     1375.01      9.61 o 
   0   4   2      202.91      221.99      1.95 o 
   1   4   2        0.69        1.50      0.18 o 
   2   4   2      598.70      666.39      4.47 o 
   3   4   2      838.69      903.46      5.98 o 
   4   4   2        2.26        5.06      0.38 o 
   5   4   2      298.05      303.38      4.35 o 
   6   4   2     1884.94     1912.49      9.89 o 
   7   4   2      761.07      792.36      6.13 o 
   8   4   2      556.93      536.97      4.83 o 
   9   4   2        1.05        1.32      0.39 o 
  10   4   2      118.95      120.29      2.60 o 
  11   4   2        0.77        1.69      0.60 o 
  12   4   2       34.00       31.25      1.51 o 
  13   4   2       11.20        8.27      1.08 o 
 -11   5   2        6.13        8.50      2.38 o 
 -10   5   2        2.41        2.22      0.91 o 
  -9   5   2      152.12      152.76      3.04 o 
  -8   5   2       37.14       34.20      1.38 o 
  -7   5   2      281.85      288.62      4.07 o 
  -6   5   2       40.62       43.25      1.40 o 
  -5   5   2       98.80       91.25      1.95 o 
  -4   5   2      611.58      619.62      6.06 o 
  -3   5   2     1713.92     1710.15     13.15 o 
  -2   5   2        2.01        4.19      0.38 o 
  -1   5   2      190.19      200.84      2.16 o 
   0   5   2       34.20       28.73      0.65 o 
   1   5   2     4289.35     4674.16     24.33 o 
   2   5   2      569.81      623.68      3.81 o 
   3   5   2      460.25      543.20      3.98 o 
   4   5   2      447.27      429.00      4.80 o 
   5   5   2        0.32        0.49      0.21 o 
   6   5   2      956.84      959.44      6.00 o 
   7   5   2      240.58      243.75      2.23 o 
   8   5   2     1367.50     1386.59      9.84 o 
   9   5   2      373.23      372.92      8.49 o 
  10   5   2      331.22      349.62      4.80 o 
  11   5   2      645.06      670.02      7.54 o 
  12   5   2      157.19      150.01      3.29 o 
  13   5   2      163.82      155.24      3.52 o 
 -10   6   2       30.34       31.04      2.06 o 
  -9   6   2        0.80        0.41      0.60 o 
  -8   6   2       27.64       27.75      1.31 o 
  -7   6   2       71.07       76.86      2.06 o 
  -6   6   2       90.96       92.68      2.18 o 
  -5   6   2       12.66       11.18      0.81 o 
  -4   6   2        2.20        1.29      0.43 o 
  -3   6   2       36.88       36.45      0.99 o 
  -2   6   2      202.81      212.21      3.39 o 
  -1   6   2       50.03       64.94      1.22 o 
   0   6   2      384.74      419.23      3.44 o 
   1   6   2       93.66       97.18      1.18 o 
   2   6   2        3.54        2.30      0.14 o 
   3   6   2       11.69       20.94      0.66 o 
   4   6   2      120.38      121.87      1.66 o 
   5   6   2      506.22      504.68      4.15 o 
   6   6   2       20.60       16.72      0.64 o 
   7   6   2     1400.22     1381.90      9.17 o 
   8   6   2       56.53       63.19      2.12 o 
   9   6   2     1433.66     1426.00     15.09 o 
  10   6   2        6.72        4.01      0.80 o 
  11   6   2       13.41       16.60      1.40 o 
  12   6   2        7.94        6.94      1.09 o 
  13   6   2        1.94        2.94      1.03 o 
 -10   7   2       10.77        8.31      1.36 o 
  -9   7   2       38.84       35.30      2.13 o 
  -8   7   2        5.67        5.46      0.75 o 
  -7   7   2        0.65        1.36      0.56 o 
  -6   7   2       25.18       24.64      1.55 o 
  -5   7   2       18.36       15.74      0.96 o 
  -4   7   2       51.20       52.60      1.58 o 
  -3   7   2       56.28       50.21      1.24 o 
  -2   7   2      149.10      150.21      2.12 o 
  -1   7   2        2.55        1.33      0.33 o 
   0   7   2      100.80      118.24      1.57 o 
   1   7   2      412.52      413.09      3.63 o 
   2   7   2       63.40       53.63      0.93 o 
   3   7   2       80.52       73.86      1.22 o 
   4   7   2      277.71      257.20      2.39 o 
   5   7   2      207.54      205.33      2.37 o 
   6   7   2      192.72      185.56      4.01 o 
   7   7   2      364.89      345.90      3.58 o 
   8   7   2       81.96       79.32      1.91 o 
   9   7   2       41.50       47.00      1.98 o 
  10   7   2       14.13       14.35      1.35 o 
  11   7   2        5.20        4.75      0.92 o 
  12   7   2       14.49       14.03      1.69 o 
  13   7   2       40.83       37.27      3.10 o 
  -9   8   2        6.68        6.23      0.86 o 
  -8   8   2        2.16        1.01      0.77 o 
  -7   8   2        7.10        7.46      0.87 o 
  -6   8   2        0.52       -0.10      0.54 o 
  -5   8   2       24.55       26.12      1.28 o 
  -4   8   2      107.30      108.64      2.42 o 
  -3   8   2       99.61       99.01      1.86 o 
  -2   8   2      930.57      931.64      7.32 o 
  -1   8   2      436.77      416.04      6.38 o 
   0   8   2      280.55      269.61      2.76 o 
   1   8   2        0.10        0.15      0.24 o 
   2   8   2      111.82       98.28      1.37 o 
   3   8   2      177.96      188.96      2.04 o 
   4   8   2      156.30      142.66      1.92 o 
   5   8   2        2.24        3.98      0.36 o 
   6   8   2       84.90       81.08      1.50 o 
   7   8   2      170.91      157.51      2.70 o 
   8   8   2      336.70      326.61      4.32 o 
   9   8   2       63.51       57.29      1.76 o 
  10   8   2        3.42        4.28      0.90 o 
  11   8   2       50.51       55.46      2.45 o 
  12   8   2        0.66       -0.98      1.05 o 
  -8   9   2        7.34        6.39      0.90 o 
  -7   9   2       18.24       15.21      1.64 o 
  -6   9   2       13.72       11.42      1.01 o 
  -5   9   2     1148.44     1152.98     18.62 o 
  -4   9   2      392.05      395.67      5.27 o 
  -3   9   2     1087.27     1100.88      8.70 o 
  -2   9   2      230.36      230.51      3.03 o 
  -1   9   2       87.90       90.97      2.31 o 
   0   9   2      120.64      111.75      2.23 o 
   1   9   2      416.54      412.63      3.45 o 
   2   9   2        3.57        3.87      0.38 o 
   3   9   2      734.16      631.63      4.73 o 
   4   9   2        6.90        2.04      0.38 o 
   5   9   2      304.61      260.93      2.65 o 
   6   9   2       60.80       51.06      1.14 o 
   7   9   2      128.80      118.48      2.38 o 
   8   9   2       19.39       16.96      1.01 o 
   9   9   2        3.82        4.08      0.83 o 
  10   9   2        3.44        2.74      0.88 o 
  11   9   2       16.72       15.32      2.58 o 
  12   9   2       98.41      103.37      4.87 o 
  -8  10   2       12.21       14.20      1.93 o 
  -7  10   2      117.53      106.85      2.95 o 
  -6  10   2       38.96       39.00      1.77 o 
  -5  10   2        3.73        4.78      1.03 o 
  -4  10   2       56.67       54.79      2.12 o 
  -3  10   2       49.54       48.87      1.73 o 
  -2  10   2       20.24       18.73      1.05 o 
  -1  10   2        7.17        3.74      0.62 o 
   0  10   2      337.80      319.55      6.03 o 
   1  10   2        0.90        4.04      0.58 o 
   2  10   2       57.77       72.55      1.41 o 
   3  10   2       45.96       30.77      0.88 o 
   4  10   2        0.00        0.32      0.36 o 
   5  10   2       50.61       36.39      0.98 o 
   6  10   2        9.11        8.34      0.54 o 
   7  10   2       34.07       28.92      1.24 o 
   8  10   2       78.71       75.03      2.84 o 
   9  10   2       19.52       21.92      1.54 o 
  10  10   2       55.17       58.19      2.48 o 
  11  10   2       64.32       56.50      2.62 o 
  -6  11   2      134.49      141.32      3.44 o 
  -5  11   2       25.22       25.35      1.48 o 
  -4  11   2       84.81       81.36      5.12 o 
  -3  11   2      126.15      123.79      3.54 o 
  -2  11   2       31.69       26.10      1.63 o 
  -1  11   2        1.92        1.65      0.99 o 
   0  11   2        1.22        0.45      0.62 o 
   1  11   2        0.06       -0.23      0.52 o 
   2  11   2       66.69       57.40      1.44 o 
   3  11   2       16.76       14.30      0.68 o 
   4  11   2        1.20        2.20      0.52 o 
   5  11   2       33.97       36.74      0.96 o 
   6  11   2       16.02       16.86      0.73 o 
   7  11   2      120.85      116.02      2.51 o 
   8  11   2        4.42        5.26      1.07 o 
   9  11   2      128.81      134.99      4.90 o 
  10  11   2       14.57       18.84      2.77 o 
  11  11   2       32.23       29.24      2.64 o 
  -5  12   2      147.46      146.21      4.26 o 
  -4  12   2        0.33        0.87      1.16 o 
  -3  12   2      167.41      166.59      4.37 o 
  -2  12   2       77.92       86.48      5.85 o 
  -1  12   2        3.27        2.81      0.65 o 
   0  12   2       30.60       31.06      1.42 o 
   1  12   2       13.20       17.14      1.08 o 
   2  12   2       42.55       48.92      1.73 o 
   3  12   2       26.87       20.01      0.94 o 
   4  12   2       52.74       48.16      1.25 o 
   5  12   2      268.08      263.76      2.83 o 
   6  12   2      312.32      308.75      3.47 o 
   7  12   2       30.37       27.60      2.46 o 
   8  12   2       75.60       78.35      2.77 o 
   9  12   2        0.08        0.32      1.02 o 
  -3  13   2        3.18        3.83      2.36 o 
  -2  13   2       81.11       87.00      3.22 o 
  -1  13   2       42.30       44.27      2.28 o 
   0  13   2       22.81       26.69      1.41 o 
   1  13   2       25.12       24.44      1.38 o 
   2  13   2       66.78       68.09      2.16 o 
   3  13   2        1.62        2.02      0.67 o 
   4  13   2      105.24       83.74      2.37 o 
   5  13   2       19.21       25.05      2.52 o 
   6  13   2      209.55      227.36      4.02 o 
   7  13   2       79.79       59.81      2.67 o 
   8  13   2       98.35       77.74      3.17 o 
   9  13   2       69.77       94.60      4.89 o 
  -1  14   2       11.88        9.52      1.31 o 
   0  14   2       86.74       95.14      3.39 o 
   1  14   2      135.01      144.62      4.28 o 
   2  14   2        0.19       -0.20      0.72 o 
   3  14   2      107.14      107.71      3.33 o 
   4  14   2       37.15       45.40      1.87 o 
   5  14   2       21.52       17.01      1.51 o 
   6  14   2      118.38      113.82      5.47 o 
   7  14   2        5.60        9.55      1.76 o 
   3  15   2       48.72       45.26      1.97 o 
  -4 -14   3       21.45       20.02      1.17 o 
  -3 -14   3        1.13        0.31      0.67 o 
  -2 -14   3       26.30       30.76      2.95 o 
  -7 -13   3      281.55      295.42      4.98 o 
  -6 -13   3       17.14       14.58      1.00 o 
  -5 -13   3        9.26        7.85      0.94 o 
  -4 -13   3        0.26        0.18      0.92 o 
  -3 -13   3       55.98       53.67      1.71 o 
  -2 -13   3        0.26       -0.61      0.64 o 
  -1 -13   3       55.87       56.07      2.59 o 
   0 -13   3        0.20        0.40      0.79 o 
   1 -13   3      119.37      119.02      4.06 o 
   2 -13   3        8.49        8.06      1.27 o 
  -8 -12   3       22.57       20.20      1.71 o 
  -7 -12   3        9.83        9.50      0.99 o 
  -6 -12   3       40.82       42.64      1.75 o 
  -5 -12   3        3.29        3.06      0.66 o 
  -4 -12   3       24.51       15.75      0.94 o 
  -3 -12   3       11.58       13.61      1.04 o 
  -2 -12   3       20.29       23.53      1.43 o 
  -1 -12   3      105.24      114.14      2.77 o 
   0 -12   3      158.34      157.50      4.18 o 
   1 -12   3      116.50      122.59      3.71 o 
   2 -12   3       85.57       85.88      3.13 o 
   3 -12   3        3.43        4.64      1.04 o 
   4 -12   3       63.78       72.12      5.64 o 
   5 -12   3       73.62       86.02      4.55 o 
  -9 -11   3       10.73       11.18      1.40 o 
  -8 -11   3       50.17       48.95      2.41 o 
  -7 -11   3        3.55        3.01      0.67 o 
  -6 -11   3       36.30       30.61      1.45 o 
  -5 -11   3       33.90       37.71      1.54 o 
  -4 -11   3      139.29      149.16      3.00 o 
  -3 -11   3        0.00        0.82      0.47 o 
  -2 -11   3       55.80       56.50      1.82 o 
  -1 -11   3       23.10       19.27      0.97 o 
   0 -11   3      418.33      433.40      9.78 o 
   1 -11   3      735.41      755.03     10.16 o 
   2 -11   3       10.81        9.66      1.38 o 
   3 -11   3       24.11       21.65      1.31 o 
   4 -11   3       33.88       34.81      2.18 o 
   5 -11   3        4.89        4.50      0.75 o 
   6 -11   3       87.74       87.86      2.74 o 
 -10 -10   3       41.74       48.11      2.53 o 
  -9 -10   3       13.79       14.09      3.79 o 
  -8 -10   3       37.24       35.11      2.00 o 
  -7 -10   3       18.20       15.94      1.06 o 
  -6 -10   3       15.85       13.52      1.35 o 
  -5 -10   3        9.95        6.41      0.99 o 
  -4 -10   3       20.67       21.56      1.15 o 
  -3 -10   3      327.84      329.77      4.45 o 
  -2 -10   3        0.35        0.34      0.48 o 
  -1 -10   3      826.72      836.92      8.30 o 
   0 -10   3       45.97       49.64      1.37 o 
   1 -10   3      327.86      331.26      5.75 o 
   2 -10   3      101.59      100.02      2.44 o 
   3 -10   3      264.09      267.48      4.29 o 
   4 -10   3      112.55      121.56      2.88 o 
   5 -10   3        0.04        0.59      0.68 o 
   6 -10   3       45.19       53.50      2.07 o 
   7 -10   3        1.78        2.03      0.74 o 
 -11  -9   3       14.40       16.32      2.29 o 
 -10  -9   3       18.41       18.78      1.97 o 
  -9  -9   3       40.60       36.52      2.09 o 
  -8  -9   3        2.50        2.03      0.62 o 
  -7  -9   3       10.13        9.86      0.87 o 
  -6  -9   3       51.23       55.85      1.79 o 
  -5  -9   3        0.19        0.40      0.53 o 
  -4  -9   3      193.56      190.38      4.22 o 
  -3  -9   3       41.97       42.04      1.42 o 
  -2  -9   3        1.60        2.77      0.46 o 
  -1  -9   3       71.86       73.96      1.95 o 
   0  -9   3      523.12      522.18      6.06 o 
   1  -9   3      173.10      166.74      2.05 o 
   2  -9   3      324.46      328.58      4.50 o 
   3  -9   3       41.98       40.92      1.54 o 
   4  -9   3       48.78       52.89      1.80 o 
   5  -9   3       12.75       10.93      0.98 o 
   6  -9   3        2.45        4.10      0.72 o 
   7  -9   3        0.69        0.33      0.93 o 
   8  -9   3       71.82       63.95      2.96 o 
 -11  -8   3       14.10       16.41      2.29 o 
 -10  -8   3        5.66        5.87      1.44 o 
  -9  -8   3       66.81       67.39      2.67 o 
  -8  -8   3       33.12       40.05      1.99 o 
  -7  -8   3      320.53      288.39      5.34 o 
  -6  -8   3       76.70       73.07      2.44 o 
  -5  -8   3        1.45        1.36      0.69 o 
  -4  -8   3      870.74      866.54      8.13 o 
  -3  -8   3     1883.95     1811.50     14.35 o 
  -2  -8   3       63.43       52.55      1.18 o 
  -1  -8   3     1061.57     1029.09      6.64 o 
   0  -8   3      111.21      107.56      1.38 o 
   1  -8   3      434.57      395.36      3.00 o 
   2  -8   3      100.47       98.58      2.23 o 
   3  -8   3       31.82       24.42      1.33 o 
   4  -8   3       44.50       37.84      1.41 o 
   5  -8   3        7.96        7.77      0.65 o 
   6  -8   3        0.10       -0.22      0.45 o 
   7  -8   3      332.66      329.86      4.23 o 
   8  -8   3      102.80      101.05      3.17 o 
   9  -8   3        1.68        4.87      2.57 o 
 -12  -7   3       13.51       13.31      1.71 o 
 -11  -7   3       42.93       39.82      1.77 o 
 -10  -7   3        2.36        1.47      0.61 o 
  -9  -7   3      173.49      172.40      3.29 o 
  -8  -7   3        3.66        2.13      0.53 o 
  -7  -7   3        9.49       11.98      0.85 o 
  -6  -7   3       53.73       55.43      4.12 o 
  -5  -7   3     1553.26     1558.70     15.75 o 
  -4  -7   3     1318.80     1314.40     10.44 o 
  -3  -7   3        6.96        8.27      0.79 o 
  -2  -7   3       22.80       20.85      0.65 o 
  -1  -7   3      179.22      164.17      1.78 o 
   0  -7   3        0.63        1.00      0.26 o 
   1  -7   3      367.81      348.66      2.71 o 
   2  -7   3      248.59      254.00      2.14 o 
   3  -7   3       39.15       31.60      0.97 o 
   4  -7   3       11.19       11.77      0.67 o 
   5  -7   3      222.20      192.38      2.74 o 
   6  -7   3      347.42      342.53      4.02 o 
   7  -7   3        1.07        0.92      0.48 o 
   8  -7   3      298.64      305.16      4.88 o 
   9  -7   3       51.44       45.66      2.03 o 
 -12  -6   3        4.20        6.87      0.94 o 
 -11  -6   3        1.23        1.67      0.63 o 
 -10  -6   3       41.61       43.69      1.71 o 
  -9  -6   3       66.00       66.67      1.98 o 
  -8  -6   3       72.88       73.16      1.95 o 
  -7  -6   3       31.96       27.49      1.14 o 
  -6  -6   3      329.42      334.56      4.11 o 
  -5  -6   3       73.00       61.42      1.68 o 
  -4  -6   3      440.57      434.28      4.25 o 
  -3  -6   3        7.57       15.67      2.52 o 
  -2  -6   3      241.37      225.84      2.56 o 
  -1  -6   3      413.01      405.51      4.38 o 
   0  -6   3      201.41      195.69      2.26 o 
   1  -6   3        0.01        0.75      0.20 o 
   2  -6   3       25.55       24.66      0.55 o 
   3  -6   3      177.59      186.82      1.66 o 
   4  -6   3        7.15        5.52      0.48 o 
   5  -6   3       44.61       46.15      1.23 o 
   6  -6   3      182.12      171.84      2.57 o 
   7  -6   3      359.51      361.36      3.61 o 
   8  -6   3      164.04      167.86      4.83 o 
   9  -6   3      190.01      196.96      3.21 o 
  10  -6   3        2.24        2.77      1.01 o 
 -12  -5   3       21.07       16.51      1.26 o 
 -11  -5   3       86.30       94.75      2.61 o 
 -10  -5   3       60.70       68.73      2.09 o 
  -9  -5   3        2.09        2.09      0.70 o 
  -8  -5   3       18.01       20.98      1.08 o 
  -7  -5   3      465.31      474.22      5.34 o 
  -6  -5   3        1.59        1.80      0.42 o 
  -5  -5   3       28.30       20.87      1.15 o 
  -4  -5   3        0.02        0.27      0.16 o 
  -3  -5   3        0.35        1.97      0.21 o 
  -2  -5   3       10.24        9.97      0.42 o 
  -1  -5   3      138.53      116.84      1.69 o 
   0  -5   3       20.80       36.06      0.77 o 
   1  -5   3        9.78       10.60      0.46 o 
   2  -5   3       86.28      101.42      1.23 o 
   3  -5   3       95.46       84.65      1.10 o 
   4  -5   3      115.66      124.56      2.60 o 
   5  -5   3      270.44      265.20      4.86 o 
   6  -5   3       49.51       50.56      1.28 o 
   7  -5   3      121.12      119.55      1.83 o 
   8  -5   3      137.31      145.56      2.51 o 
   9  -5   3      112.42      116.15      2.37 o 
  10  -5   3      134.14      139.42      3.24 o 
  11  -5   3       11.26       12.07      2.00 o 
 -12  -4   3       10.18       11.34      1.14 o 
 -11  -4   3       13.63       13.60      1.07 o 
 -10  -4   3        3.14        2.62      0.63 o 
  -9  -4   3      601.89      642.74      7.02 o 
  -8  -4   3      404.17      398.36      4.93 o 
  -7  -4   3       75.63       82.65      1.91 o 
  -6  -4   3       12.80        5.32      0.88 o 
  -5  -4   3       48.64       59.59      4.51 o 
  -4  -4   3       36.60       34.38      1.26 o 
  -3  -4   3       95.02      105.00      1.24 o 
  -2  -4   3      114.88      101.23      1.41 o 
  -1  -4   3        0.08        0.71      0.38 o 
   0  -4   3     1821.47     1911.48     23.17 o 
   1  -4   3     1228.81     1340.80      7.71 o 
   2  -4   3        1.05        4.00      0.23 o 
   3  -4   3      293.83      324.21      2.68 o 
   4  -4   3      882.94      836.14      5.51 o 
   5  -4   3      291.31      271.27      3.09 o 
   6  -4   3        1.74        2.29      0.34 o 
   7  -4   3       21.06       23.40      0.77 o 
   8  -4   3       50.31       50.48      1.41 o 
   9  -4   3       12.21       12.50      1.02 o 
  10  -4   3       20.95       22.35      1.34 o 
  11  -4   3        0.03       -0.30      0.82 o 
  12  -4   3      126.31      133.28      5.44 o 
 -12  -3   3       71.28       78.45      2.46 o 
 -11  -3   3        0.18       -0.93      0.62 o 
 -10  -3   3      377.43      372.95      4.61 o 
  -9  -3   3        9.79        8.63      0.67 o 
  -8  -3   3      413.88      399.25      7.81 o 
  -7  -3   3      135.62      137.52      1.78 o 
  -6  -3   3      155.59      167.66      1.90 o 
  -5  -3   3      142.74      166.27      2.45 o 
  -4  -3   3      689.71      760.82      8.17 o 
  -3  -3   3      954.54      954.32      7.73 o 
  -2  -3   3      932.94      977.37      6.50 o 
  -1  -3   3     1299.35     1292.67     11.89 o 
   0  -3   3        2.57       12.38      0.67 o 
   1  -3   3     5527.83     5550.06     37.05 o 
   2  -3   3     1564.37     1740.74     12.79 o 
   3  -3   3      203.85      168.13      1.46 o 
   4  -3   3      120.23      148.35      1.42 o 
   5  -3   3      402.61      404.69      2.87 o 
   6  -3   3      689.64      672.88      4.83 o 
   7  -3   3      278.26      260.58      2.63 o 
   8  -3   3        2.67        3.77      0.49 o 
   9  -3   3       15.21       17.87      0.91 o 
  10  -3   3      145.32      145.80      3.21 o 
  11  -3   3      270.67      279.58      7.12 o 
  12  -3   3      646.09      642.79     10.07 o 
 -12  -2   3       79.22       82.66      2.49 o 
 -11  -2   3        7.40        9.35      0.91 o 
 -10  -2   3        4.17        3.56      0.56 o 
  -9  -2   3      263.05      268.22      2.61 o 
  -8  -2   3      128.65      126.11      1.73 o 
  -7  -2   3      143.83      140.97      1.75 o 
  -6  -2   3       14.28       10.99      0.53 o 
  -5  -2   3      151.63      150.04      1.84 o 
  -4  -2   3       61.19       77.76      1.84 o 
  -3  -2   3     3247.32     3330.09     16.22 o 
  -2  -2   3      143.45      156.75      2.14 o 
  -1  -2   3     3461.73     3332.15     27.68 o 
   0  -2   3     8260.78     8242.21     66.40 o 
   2  -2   3     5718.68     5970.41     39.24 o 
   3  -2   3      732.50      758.86      3.95 o 
   4  -2   3      259.22      267.46      1.85 o 
   5  -2   3       24.02       18.16      0.43 o 
   6  -2   3       36.22       33.51      0.58 o 
   7  -2   3       63.00       55.32      0.92 o 
   8  -2   3      120.35      114.66      1.69 o 
   9  -2   3       39.70       41.05      1.26 o 
  10  -2   3     1166.84     1184.37     11.42 o 
  11  -2   3       65.08       65.15      6.08 o 
  12  -2   3      331.58      361.52      7.01 o 
 -12  -1   3       51.09       54.81      5.05 o 
 -11  -1   3       59.72       61.94      1.70 o 
 -10  -1   3       31.51       28.98      1.01 o 
  -9  -1   3       83.14       76.90      1.41 o 
  -8  -1   3        0.60        0.65      0.30 o 
  -7  -1   3       15.88       11.90      0.54 o 
  -6  -1   3       57.54       45.83      0.90 o 
  -5  -1   3      180.04      214.46      2.11 o 
  -4  -1   3      582.61      595.97      3.94 o 
  -3  -1   3       67.66       87.20      1.05 o 
  -1  -1   3      229.87      243.00      1.74 o 
   0  -1   3     1785.71     1781.63     12.92 o 
   1  -1   3      138.10      182.24      2.48 o 
   2  -1   3     2088.66     2041.07     14.03 o 
   3  -1   3       62.76       63.55      0.77 o 
   4  -1   3        0.29        1.17      0.21 o 
   5  -1   3       72.10       72.30      0.83 o 
   6  -1   3      101.88      101.51      0.97 o 
   7  -1   3      172.75      167.59      2.16 o 
   8  -1   3       23.15       19.07      0.63 o 
   9  -1   3       16.54       15.39      0.80 o 
  10  -1   3      119.69      131.75      2.94 o 
  11  -1   3       16.52       16.94      2.67 o 
  12  -1   3       44.58       45.28      2.63 o 
  13  -1   3       13.50       15.57      1.56 o 
 -12   0   3       28.82       28.33      2.74 o 
 -11   0   3       93.09       87.76      2.07 o 
 -10   0   3        0.93        1.01      0.44 o 
  -9   0   3       10.01       10.86      0.59 o 
  -8   0   3       40.72       44.44      1.02 o 
  -7   0   3      385.17      389.40      3.34 o 
  -6   0   3      462.93      497.45      3.79 o 
  -5   0   3      426.11      402.86      3.12 o 
  -4   0   3       91.12      124.06      1.46 o 
  -3   0   3      125.19      104.46      1.20 o 
  -2   0   3      802.00      875.11      5.47 o 
  -1   0   3       24.48       33.46      0.61 o 
   0   0   3     1062.99     1123.58      6.83 o 
   1   0   3      640.07      646.95      4.81 o 
   2   0   3      109.65      124.29      1.51 o 
   3   0   3     1162.95     1229.65      5.32 o 
   4   0   3        0.67        3.67      0.21 o 
   5   0   3       14.76        8.79      0.24 o 
   6   0   3        5.35        9.60      0.35 o 
   7   0   3      424.38      445.01      2.81 o 
   8   0   3     1017.91     1007.08      6.14 o 
   9   0   3        8.75        8.82      0.85 o 
  10   0   3       27.42       28.56      1.12 o 
  11   0   3        4.52        5.54      0.95 o 
  12   0   3        2.86        2.00      0.83 o 
  13   0   3       37.97       41.36      2.23 o 
 -12   1   3        3.91        7.23      0.96 o 
 -11   1   3       32.50       30.77      1.47 o 
 -10   1   3       47.64       43.90      1.64 o 
  -9   1   3       25.56       27.12      0.87 o 
  -8   1   3      182.50      186.29      2.38 o 
  -7   1   3       36.96       48.06      1.03 o 
  -6   1   3        0.77        0.79      0.30 o 
  -5   1   3     2452.13     2581.97     14.09 o 
  -4   1   3     9710.86    10331.71     51.58 o 
  -3   1   3     1328.54     1543.96      9.71 o 
  -2   1   3    10231.63    10261.12     95.32 o 
  -1   1   3    10353.74    10453.69     73.14 o 
   0   1   3     2272.64     2290.72     10.89 o 
   1   1   3      123.04      106.06      0.90 o 
   2   1   3      696.00      706.11      3.94 o 
   3   1   3       34.92       30.97      0.67 o 
   4   1   3     1346.42     1391.76      9.99 o 
   5   1   3     2118.01     2384.78     15.65 o 
   6   1   3     2738.45     2922.48     13.41 o 
   7   1   3      440.18      442.36      3.44 o 
   8   1   3      144.48      141.59      1.93 o 
   9   1   3      137.24      121.28      1.83 o 
  10   1   3      331.06      332.35      6.08 o 
  11   1   3        5.64        4.21      0.59 o 
  12   1   3        9.99       11.63      1.06 o 
  13   1   3        1.60        0.29      0.80 o 
 -12   2   3        3.55        2.29      1.33 o 
 -11   2   3       81.10       85.63      3.65 o 
 -10   2   3      132.41      139.04      2.99 o 
  -9   2   3       10.28       10.23      0.68 o 
  -8   2   3      199.69      202.44      2.62 o 
  -7   2   3       22.89       25.56      1.02 o 
  -6   2   3     1019.42     1049.36      7.58 o 
  -5   2   3      383.99      422.96      3.04 o 
  -4   2   3     1357.96     1421.93     11.45 o 
  -3   2   3      232.45      255.34      2.96 o 
  -2   2   3       34.29       35.67      0.75 o 
  -1   2   3     3025.38     3113.76     28.77 o 
   0   2   3     4123.38     4309.72     28.67 o 
   1   2   3     1291.71     1300.36      7.02 o 
   2   2   3      242.03      263.21      1.53 o 
   3   2   3      513.02      495.01      3.25 o 
   4   2   3      864.03      920.87      8.87 o 
   5   2   3      248.63      222.82      1.82 o 
   6   2   3       81.02      112.61      1.29 o 
   7   2   3      520.88      507.99      3.98 o 
   8   2   3      121.66      106.01      1.60 o 
   9   2   3      367.58      356.65      3.15 o 
  10   2   3        9.94       10.01      0.72 o 
  11   2   3       44.63       40.65      1.37 o 
  12   2   3       14.23       11.56      0.85 o 
  13   2   3       10.56        8.85      3.50 o 
 -12   3   3        0.53        0.59      0.89 o 
 -11   3   3       30.82       31.85      1.59 o 
 -10   3   3        6.49        7.03      0.84 o 
  -9   3   3      206.99      212.84      3.44 o 
  -8   3   3       10.81       12.01      0.81 o 
  -7   3   3       98.89       94.64      2.39 o 
  -6   3   3      163.02      218.40      5.52 o 
  -5   3   3        1.04        0.01      0.25 o 
  -4   3   3        7.76        5.44      0.43 o 
  -3   3   3      113.95      118.15      1.85 o 
  -2   3   3      119.92      114.05      1.69 o 
  -1   3   3     1312.96     1360.12      9.96 o 
   0   3   3        8.45        4.72      0.25 o 
   1   3   3     1561.17     1498.08      7.94 o 
   2   3   3       33.32       29.01      0.39 o 
   3   3   3      978.26     1026.33      7.05 o 
   4   3   3      476.48      464.94      3.38 o 
   5   3   3       53.16       39.45      0.83 o 
   6   3   3      722.59      743.08      7.39 o 
   7   3   3      268.60      286.05      2.74 o 
   8   3   3      766.87      756.44      5.59 o 
   9   3   3       10.52       11.43      0.65 o 
  10   3   3       13.22       13.16      0.78 o 
  11   3   3       45.75       45.01      1.43 o 
  12   3   3       15.90       16.11      1.12 o 
  13   3   3       26.86       24.74      1.43 o 
 -11   4   3        4.92        5.28      0.83 o 
 -10   4   3      152.29      160.46      4.24 o 
  -9   4   3      397.24      408.02      5.27 o 
  -8   4   3      146.79      147.20      2.79 o 
  -7   4   3       13.73       11.75      0.84 o 
  -6   4   3       91.36       94.07      2.02 o 
  -5   4   3      112.55      113.14      1.29 o 
  -4   4   3       92.43       95.27      1.38 o 
  -3   4   3      318.44      317.51      3.58 o 
  -2   4   3      357.53      338.30      3.08 o 
  -1   4   3      675.14      712.47      5.94 o 
   0   4   3      470.52      445.41      4.01 o 
   1   4   3     1229.03     1300.02      6.52 o 
   2   4   3      312.40      291.92      1.86 o 
   3   4   3      836.65      995.65      5.90 o 
   4   4   3     1248.34     1277.71      6.73 o 
   5   4   3        0.70        0.69      0.16 o 
   6   4   3      605.97      595.91      4.04 o 
   7   4   3        0.05        0.11      0.30 o 
   8   4   3      100.53       92.81      2.64 o 
   9   4   3        6.08        4.68      0.52 o 
  10   4   3       16.90       16.81      0.87 o 
  11   4   3       46.82       44.52      1.67 o 
  12   4   3       24.24       21.91      1.30 o 
  13   4   3       22.71       22.45      1.40 o 
 -11   5   3       15.67       15.12      1.53 o 
 -10   5   3      241.37      240.58      5.93 o 
  -9   5   3      117.96      112.05      2.63 o 
  -8   5   3      194.18      194.66      3.41 o 
  -7   5   3      198.37      199.09      3.31 o 
  -6   5   3       77.75       71.16      1.83 o 
  -5   5   3      242.58      234.57      3.37 o 
  -4   5   3        1.67        1.78      0.38 o 
  -3   5   3      868.59      858.93     12.08 o 
  -2   5   3       37.89       37.99      0.93 o 
  -1   5   3     5416.42     5604.39     53.73 o 
   0   5   3     1192.22     1401.98     11.86 o 
   1   5   3      262.91      240.70      1.93 o 
   2   5   3        3.03        3.75      0.21 o 
   3   5   3      187.84      204.62      1.76 o 
   4   5   3       38.32       25.50      0.54 o 
   5   5   3      493.39      415.68      3.45 o 
   6   5   3       86.57       86.21      1.95 o 
   7   5   3        4.80        2.82      0.39 o 
   8   5   3      270.71      281.18      4.01 o 
   9   5   3      570.30      580.97      6.12 o 
  10   5   3       99.87       95.77      2.85 o 
  11   5   3       96.31       99.36      3.06 o 
  12   5   3       88.01       89.71      3.08 o 
  13   5   3        0.06        1.82      0.87 o 
 -10   6   3       19.67       19.26      1.98 o 
  -9   6   3        8.87        6.65      0.81 o 
  -8   6   3       72.68       68.59      2.07 o 
  -7   6   3       11.41        8.36      0.79 o 
  -6   6   3       19.11       15.33      1.14 o 
  -5   6   3      102.96       95.67      2.14 o 
  -4   6   3      325.80      348.00      4.31 o 
  -3   6   3      588.83      590.27      5.95 o 
  -2   6   3     1547.59     1553.76     10.53 o 
  -1   6   3     2599.21     2757.19     19.78 o 
   0   6   3      844.67      880.89     11.34 o 
   1   6   3        5.56        9.80      0.37 o 
   2   6   3       60.77       48.13      0.80 o 
   3   6   3      106.25      138.50      1.47 o 
   4   6   3       12.32       13.80      0.45 o 
   5   6   3        3.32        3.74      0.28 o 
   6   6   3        8.95        7.12      0.44 o 
   7   6   3      232.52      223.36      6.33 o 
   8   6   3        6.04        6.55      0.71 o 
   9   6   3      768.77      783.63     12.78 o 
  10   6   3      732.79      756.84      9.73 o 
  11   6   3      325.61      317.94      5.86 o 
  12   6   3        1.42        1.76      0.84 o 
  13   6   3       12.55       12.40      1.39 o 
 -10   7   3        4.25        7.04      1.65 o 
  -9   7   3        1.05        0.85      0.62 o 
  -8   7   3       47.26       52.79      1.90 o 
  -7   7   3        9.31        9.38      0.89 o 
  -6   7   3       22.20       22.79      1.18 o 
  -5   7   3       29.89       34.46      1.39 o 
  -4   7   3      459.50      457.46      5.34 o 
  -3   7   3        6.91        6.68      0.94 o 
  -2   7   3      350.37      341.45      4.05 o 
  -1   7   3       60.81       53.03      1.37 o 
   0   7   3        0.06        0.25      0.24 o 
   1   7   3        7.56        7.83      0.38 o 
   2   7   3        3.75        6.72      0.36 o 
   3   7   3       12.09       10.09      0.43 o 
   4   7   3       97.36       88.33      1.22 o 
   5   7   3      287.12      264.28      3.58 o 
   6   7   3        5.90        5.23      0.36 o 
   7   7   3      153.03      143.71      2.50 o 
   8   7   3      125.24      121.03      2.39 o 
   9   7   3       56.31       60.59      2.20 o 
  10   7   3        0.01        0.71      0.85 o 
  11   7   3        1.24        3.41      0.87 o 
  12   7   3        5.02        3.50      0.93 o 
  13   7   3       36.44       35.92      3.00 o 
  -9   8   3        8.01        6.57      0.90 o 
  -8   8   3        6.83        4.89      0.94 o 
  -7   8   3       29.50       29.93      1.49 o 
  -6   8   3       58.74       63.79      2.01 o 
  -5   8   3     1012.77     1012.39     10.02 o 
  -4   8   3      226.60      223.20      3.62 o 
  -3   8   3       42.27       39.83      1.20 o 
  -2   8   3       91.27       82.15      3.09 o 
  -1   8   3      402.76      389.20      4.52 o 
   0   8   3       86.59       77.04      1.32 o 
   1   8   3        3.85        7.86      0.48 o 
   2   8   3       27.88       25.25      0.81 o 
   3   8   3       47.47       38.50      0.89 o 
   4   8   3        2.59        2.43      0.33 o 
   5   8   3       16.16       12.57      0.53 o 
   6   8   3      555.20      570.35      6.15 o 
   7   8   3       33.12       37.34      1.29 o 
   8   8   3      275.19      263.14      3.80 o 
   9   8   3        0.95        0.92      0.64 o 
  10   8   3       31.09       33.17      1.81 o 
  11   8   3        6.48        4.94      1.02 o 
  12   8   3       57.62       56.30      2.57 o 
  -8   9   3        4.44        4.64      0.89 o 
  -7   9   3      242.14      250.42      5.95 o 
  -6   9   3       95.15      103.16      2.69 o 
  -5   9   3      247.97      254.94      4.22 o 
  -4   9   3      337.98      324.18      7.04 o 
  -3   9   3       50.12       56.05      1.69 o 
  -2   9   3      183.21      180.67      3.04 o 
  -1   9   3      135.07      130.95      2.50 o 
   0   9   3        1.87        7.48      1.01 o 
   1   9   3        6.88        6.28      0.50 o 
   2   9   3        0.70        0.42      0.29 o 
   3   9   3        1.46        3.99      0.41 o 
   4   9   3       31.35       38.27      0.92 o 
   5   9   3       14.60        6.00      0.44 o 
   6   9   3      598.20      528.74      4.67 o 
   7   9   3      267.00      245.82      3.59 o 
   8   9   3        1.31        0.02      0.71 o 
   9   9   3       80.28       82.98      2.17 o 
  10   9   3       50.65       45.94      2.16 o 
  11   9   3       27.93       32.80      1.94 o 
  12   9   3        9.60       12.24      1.40 o 
  -7  10   3      273.90      274.38      8.94 o 
  -6  10   3      104.92      105.02      2.97 o 
  -5  10   3      161.64      153.81      3.99 o 
  -4  10   3        1.51        0.87      0.78 o 
  -3  10   3        6.39        8.15      0.81 o 
  -2  10   3       98.91      105.47      2.40 o 
  -1  10   3       12.56       12.13      0.87 o 
   0  10   3       39.76       36.73      2.25 o 
   1  10   3        0.87        2.42      0.57 o 
   2  10   3      130.41      106.49      1.60 o 
   3  10   3       13.53       29.11      0.92 o 
   4  10   3       23.09       29.40      0.90 o 
   5  10   3     1105.00     1007.47      6.39 o 
   6  10   3      238.92      240.15      3.00 o 
   7  10   3       46.71       53.85      1.64 o 
   8  10   3       20.38       19.70      1.08 o 
   9  10   3        0.59        1.86      0.62 o 
  10  10   3       43.18       43.87      2.75 o 
  11  10   3        3.30        2.80      0.96 o 
  -6  11   3        0.20       -1.11      0.94 o 
  -5  11   3       12.22        9.00      1.23 o 
  -4  11   3       18.02       16.74      1.45 o 
  -3  11   3        0.54        1.01      0.71 o 
  -2  11   3        2.34        1.91      0.62 o 
  -1  11   3       39.02       38.86      1.52 o 
   0  11   3        0.06       -0.52      0.53 o 
   1  11   3      115.46      122.81      2.61 o 
   2  11   3      529.41      499.31      6.89 o 
   3  11   3      103.35       97.23      1.63 o 
   4  11   3      335.26      347.76      3.42 o 
   5  11   3        6.89        7.95      0.51 o 
   6  11   3      292.47      273.12      3.09 o 
   7  11   3       18.64       22.90      1.04 o 
   8  11   3      157.44      165.95      3.15 o 
   9  11   3       85.44       87.87      4.43 o 
  10  11   3       34.25       38.24      3.22 o 
  -5  12   3        2.90        1.33      1.53 o 
  -4  12   3       22.92       27.18      1.88 o 
  -3  12   3       29.99       32.22      1.96 o 
  -2  12   3       31.35       29.49      1.85 o 
  -1  12   3        8.58        7.87      0.86 o 
   0  12   3      168.28      160.65      3.22 o 
   1  12   3        0.01        0.73      0.55 o 
   2  12   3      218.58      207.98      3.63 o 
   3  12   3       70.13       72.15      2.07 o 
   4  12   3       82.46       79.16      1.81 o 
   5  12   3       84.34       84.32      1.94 o 
   6  12   3       77.15       83.50      1.94 o 
   7  12   3       45.00       45.57      1.76 o 
   8  12   3       36.72       45.94      2.34 o 
   9  12   3        3.52        5.65      1.14 o 
  10  12   3        6.98       11.63      1.98 o 
  -3  13   3       57.62       56.47      2.68 o 
  -2  13   3       51.11       50.56      3.62 o 
  -1  13   3      202.90      219.88      5.50 o 
   0  13   3       93.02      103.81      2.70 o 
   1  13   3        0.05       -0.31      0.57 o 
   2  13   3        4.38        7.23      1.02 o 
   3  13   3      197.82      188.02      4.63 o 
   4  13   3       14.62       21.08      2.08 o 
   5  13   3       27.98       31.39      1.59 o 
   6  13   3       71.10       70.80      2.19 o 
   7  13   3       16.04       15.58      1.48 o 
   8  13   3        0.19       -0.49      1.30 o 
   9  13   3      158.58      166.59      6.51 o 
  -1  14   3        0.58        0.69      0.85 o 
   0  14   3       13.62       12.05      2.08 o 
   1  14   3        0.27       -0.49      0.98 o 
   2  14   3       11.26       10.47      1.00 o 
   3  14   3       37.00       43.17      1.82 o 
   4  14   3       86.93       94.00      3.43 o 
   5  14   3        1.19        0.71      0.84 o 
   6  14   3       99.05      113.22      5.58 o 
   7  14   3       58.88       55.80      3.52 o 
   2  15   3       23.27       18.50      1.69 o 
   3  15   3        4.58        6.34      0.98 o 
  -6 -13   4        0.53        0.98      0.68 o 
  -5 -13   4        0.02        0.33      0.64 o 
  -4 -13   4        4.98        4.19      0.79 o 
  -3 -13   4        1.88        4.53      0.85 o 
  -2 -13   4        7.48        3.43      0.75 o 
  -1 -13   4        0.33        0.50      0.79 o 
   0 -13   4       78.70       79.23      3.14 o 
   1 -13   4       30.54       26.44      1.95 o 
  -8 -12   4       38.14       47.06      2.49 o 
  -7 -12   4       53.93       52.23      2.02 o 
  -6 -12   4        9.38        9.01      0.96 o 
  -5 -12   4       16.23       18.58      1.22 o 
  -4 -12   4        0.85        0.64      0.58 o 
  -3 -12   4      129.15      135.15      3.06 o 
  -2 -12   4       95.94       96.06      2.58 o 
  -1 -12   4      732.83      762.28      8.49 o 
   0 -12   4        0.01        1.09      0.92 o 
   1 -12   4        0.24        0.05      0.80 o 
   2 -12   4       82.53       87.59      8.21 o 
   3 -12   4      134.24      145.43      4.22 o 
   4 -12   4       54.94       56.89      2.70 o 
  -9 -11   4       76.72       64.49      2.99 o 
  -8 -11   4        0.76        0.07      0.83 o 
  -7 -11   4      131.27      142.23      4.29 o 
  -6 -11   4       21.93       16.94      1.16 o 
  -5 -11   4      123.22      112.88      2.74 o 
  -4 -11   4       29.92       32.99      1.46 o 
  -3 -11   4      212.60      228.51      6.04 o 
  -2 -11   4       68.40       71.12      2.10 o 
  -1 -11   4       73.17       73.54      2.14 o 
   0 -11   4        0.75        1.22      1.29 o 
   1 -11   4       82.62       92.47      3.08 o 
   2 -11   4       13.41       16.36      1.44 o 
   3 -11   4       74.91       75.84      2.87 o 
   4 -11   4       22.00       21.17      2.13 o 
   5 -11   4       16.79       16.33      1.27 o 
   6 -11   4       11.14       13.08      1.60 o 
  -9 -10   4       19.76       27.63      1.95 o 
  -8 -10   4      246.63      238.09      4.21 o 
  -7 -10   4        8.92        9.27      1.14 o 
  -6 -10   4      271.22      287.53      4.48 o 
  -5 -10   4        0.00        0.61      0.53 o 
  -4 -10   4      261.25      257.05      4.02 o 
  -3 -10   4       91.22       86.14      2.42 o 
  -2 -10   4       56.40       56.88      1.74 o 
  -1 -10   4       34.94       35.95      1.94 o 
   0 -10   4       67.50       68.86      1.98 o 
   1 -10   4      101.77      100.82      3.02 o 
   2 -10   4        9.43        9.24      0.88 o 
   3 -10   4      216.62      232.60      5.84 o 
   4 -10   4       32.58       32.74      1.54 o 
   5 -10   4      211.99      213.42      4.06 o 
   6 -10   4       24.93       29.02      1.57 o 
   7 -10   4       52.76       46.98      2.01 o 
 -10  -9   4      105.52      101.44      3.62 o 
  -9  -9   4       11.11       12.50      1.38 o 
  -8  -9   4      255.63      264.29      5.52 o 
  -7  -9   4        2.64        3.91      0.93 o 
  -6  -9   4      174.72      180.71      5.61 o 
  -5  -9   4      706.31      722.95     11.34 o 
  -4  -9   4      121.66      119.01      2.53 o 
  -3  -9   4       38.54       39.69      1.43 o 
  -2  -9   4        2.92        3.03      0.41 o 
  -1  -9   4       51.03       51.02      1.23 o 
   0  -9   4      140.56      135.36      1.86 o 
   1  -9   4        5.11        6.69      0.53 o 
   2  -9   4       20.48       18.43      0.84 o 
   3  -9   4       96.27       96.26      1.92 o 
   4  -9   4        1.41        2.02      0.99 o 
   5  -9   4      498.80      486.33      6.26 o 
   6  -9   4       85.80       88.27      2.51 o 
   7  -9   4       19.09       21.78      1.34 o 
   8  -9   4       37.19       40.62      5.52 o 
 -11  -8   4        0.24       -0.98      0.97 o 
 -10  -8   4       39.54       35.58      2.19 o 
  -9  -8   4       17.33       23.97      1.75 o 
  -8  -8   4       20.16       19.95      2.42 o 
  -7  -8   4      272.77      268.34     14.23 o 
  -6  -8   4      454.63      455.92      6.99 o 
  -5  -8   4      134.09      119.51      3.13 o 
  -4  -8   4      302.28      310.06      5.16 o 
  -3  -8   4       93.82       92.33      2.54 o 
  -2  -8   4       13.19       13.93      0.68 o 
  -1  -8   4      173.85      157.84      2.19 o 
   0  -8   4       20.42       18.71      0.65 o 
   1  -8   4       41.23       49.47      1.04 o 
   2  -8   4      214.30      216.72      2.77 o 
   3  -8   4       31.32       29.26      1.25 o 
   4  -8   4      120.89      120.27      2.15 o 
   5  -8   4        7.38        6.80      0.82 o 
   6  -8   4      282.57      298.43      3.89 o 
   7  -8   4       24.11       23.96      1.12 o 
   8  -8   4        3.06        5.38      1.14 o 
   9  -8   4       10.99        7.22      2.00 o 
 -11  -7   4        1.69        2.43      0.76 o 
 -10  -7   4       21.77       24.15      1.36 o 
  -9  -7   4       53.15       53.27      1.84 o 
  -8  -7   4       61.76       60.11      1.82 o 
  -7  -7   4        0.06        0.68      0.46 o 
  -6  -7   4      247.22      237.34      3.42 o 
  -5  -7   4      281.63      280.94      4.90 o 
  -4  -7   4      186.26      160.60      3.40 o 
  -3  -7   4     1379.79     1363.24     13.91 o 
  -2  -7   4      265.05      260.63      6.86 o 
  -1  -7   4     2375.25     2295.40     13.07 o 
   0  -7   4      386.38      370.40      3.14 o 
   1  -7   4      524.19      502.31      3.60 o 
   2  -7   4      218.73      199.75      2.24 o 
   3  -7   4       64.38       89.91      1.68 o 
   4  -7   4        3.15        5.56      0.53 o 
   5  -7   4      580.99      562.78      5.38 o 
   6  -7   4       59.29       49.53      1.78 o 
   7  -7   4       26.32       16.57      0.91 o 
   8  -7   4       45.14       43.06      1.79 o 
   9  -7   4       20.62       16.49      1.25 o 
  10  -7   4        8.20        7.11      1.80 o 
 -12  -6   4       10.82       12.96      3.20 o 
 -11  -6   4       43.61       40.76      1.79 o 
 -10  -6   4       27.32       32.25      1.52 o 
  -9  -6   4       42.09       40.96      1.58 o 
  -8  -6   4       18.78       20.18      1.10 o 
  -7  -6   4      232.33      233.56      3.53 o 
  -6  -6   4      112.32      113.91      2.20 o 
  -5  -6   4       19.12       23.29      1.31 o 
  -4  -6   4       40.04       38.22      1.71 o 
  -3  -6   4     1028.29     1026.38      8.24 o 
  -2  -6   4      191.20      180.97      2.47 o 
  -1  -6   4     2017.44     1988.70     14.64 o 
   0  -6   4       53.68       65.85      1.08 o 
   1  -6   4       76.80       57.58      1.15 o 
   2  -6   4      831.25      860.66      4.96 o 
   3  -6   4      494.66      438.13      4.99 o 
   4  -6   4      178.80      183.58      2.06 o 
   5  -6   4       11.64       13.60      0.68 o 
   6  -6   4       98.62       97.05      1.61 o 
   7  -6   4        0.26        0.93      0.57 o 
   8  -6   4        0.20        0.95      0.63 o 
   9  -6   4       45.40       42.77      1.79 o 
  10  -6   4       15.07       11.34      1.45 o 
 -12  -5   4        5.72        7.10      0.95 o 
 -11  -5   4      146.08      162.45      3.49 o 
 -10  -5   4       22.26       18.94      1.20 o 
  -9  -5   4        7.76        7.05      0.75 o 
  -8  -5   4        0.28       -0.03      0.47 o 
  -7  -5   4       15.36       18.18      0.96 o 
  -6  -5   4        7.91        9.84      0.70 o 
  -5  -5   4       39.45       39.79      1.77 o 
  -4  -5   4      912.26      938.21      7.92 o 
  -3  -5   4        0.09        1.38      0.24 o 
  -2  -5   4      682.93      697.32      7.77 o 
  -1  -5   4        0.78        2.82      0.33 o 
   0  -5   4     1653.79     1648.70     10.69 o 
   1  -5   4      805.05      859.06      5.61 o 
   2  -5   4      345.12      308.57      2.32 o 
   3  -5   4      499.87      518.38      3.12 o 
   4  -5   4        8.90       10.99      0.47 o 
   5  -5   4        6.45        7.08      0.51 o 
   6  -5   4       42.00       39.80      0.98 o 
   7  -5   4       77.82       73.57      1.42 o 
   8  -5   4        1.40        1.45      0.45 o 
   9  -5   4      142.82      138.11      2.56 o 
  10  -5   4       10.49       12.38      1.06 o 
  11  -5   4      119.71      114.94      4.09 o 
 -12  -4   4      109.45      108.03      2.95 o 
 -11  -4   4       76.05       74.30      2.32 o 
 -10  -4   4        0.27       -0.25      0.59 o 
  -9  -4   4        0.69        0.98      0.87 o 
  -8  -4   4       34.28       45.97      1.68 o 
  -7  -4   4      271.18      287.37      7.59 o 
  -6  -4   4      200.55      233.29      3.91 o 
  -5  -4   4      420.34      414.32      5.75 o 
  -4  -4   4     1289.69     1315.45     10.36 o 
  -3  -4   4      878.60      807.36      7.46 o 
  -2  -4   4     1094.48     1110.23      7.49 o 
  -1  -4   4     2269.53     2337.11     21.70 o 
   0  -4   4      251.90      223.56      2.64 o 
   1  -4   4      471.63      453.92      6.46 o 
   2  -4   4       53.09       36.64      0.81 o 
   3  -4   4     1251.60     1357.87      7.32 o 
   4  -4   4        8.45        9.25      0.38 o 
   5  -4   4      753.88      694.99      4.46 o 
   6  -4   4      131.03      119.53      1.66 o 
   7  -4   4       80.71       77.09      1.38 o 
   8  -4   4       50.10       48.52      1.38 o 
   9  -4   4      243.97      251.25      4.13 o 
  10  -4   4      282.39      285.47      4.71 o 
  11  -4   4       15.91       13.61      1.17 o 
 -12  -3   4      112.29      118.71      3.05 o 
 -11  -3   4       26.76       22.31      1.34 o 
 -10  -3   4       46.48       44.79      1.45 o 
  -9  -3   4      273.54      280.30      3.59 o 
  -8  -3   4       32.33       26.18      0.85 o 
  -7  -3   4      287.08      301.95      3.29 o 
  -6  -3   4       14.81       12.52      1.03 o 
  -5  -3   4      606.64      655.10      5.25 o 
  -4  -3   4      714.11      842.44      6.30 o 
  -3  -3   4     1672.23     1624.40     12.31 o 
  -2  -3   4      416.57      414.78      4.94 o 
  -1  -3   4      108.75      139.71      3.15 o 
   0  -3   4       38.82       54.73      2.07 o 
   1  -3   4     7525.76     8170.16     54.18 o 
   2  -3   4      228.79      293.30      3.51 o 
   3  -3   4       97.76      106.70      1.12 o 
   4  -3   4        7.39       11.26      0.43 o 
   5  -3   4       15.57       21.05      0.55 o 
   6  -3   4     1636.86     1607.53      8.75 o 
   7  -3   4      426.77      417.85      3.58 o 
   8  -3   4      325.89      324.37      3.74 o 
   9  -3   4      160.38      170.35      3.61 o 
  10  -3   4       39.86       34.98      2.84 o 
  11  -3   4       34.81       30.28      2.66 o 
  12  -3   4        0.02        0.95      0.84 o 
 -12  -2   4       36.85       37.12      1.73 o 
 -11  -2   4        5.39        3.18      0.60 o 
 -10  -2   4        8.90        8.59      0.72 o 
  -9  -2   4       48.88       51.43      1.33 o 
  -8  -2   4      248.17      242.94      4.68 o 
  -7  -2   4       26.66       23.20      0.82 o 
  -6  -2   4      192.94      173.32      2.20 o 
  -5  -2   4       89.81       84.00      1.39 o 
  -4  -2   4      916.79      931.12      5.90 o 
  -3  -2   4      193.54      235.83      2.04 o 
  -2  -2   4      479.95      579.70      4.29 o 
  -1  -2   4      147.48      186.36      2.65 o 
   0  -2   4      989.16     1000.03      9.76 o 
   1  -2   4        0.75        4.57      0.29 o 
   2  -2   4       79.73       85.25      1.39 o 
   3  -2   4      767.45      821.67      4.58 o 
   4  -2   4      110.65      108.80      1.07 o 
   5  -2   4      540.06      517.12      3.61 o 
   6  -2   4       45.87       46.61      0.74 o 
   7  -2   4      579.35      555.82      4.22 o 
   8  -2   4       41.97       39.56      1.16 o 
   9  -2   4      438.83      448.61      5.83 o 
  10  -2   4      843.49      831.38      8.92 o 
  11  -2   4        4.89        5.18      0.97 o 
  12  -2   4       13.24       14.83      1.45 o 
 -12  -1   4       22.05       17.74      1.62 o 
 -11  -1   4        3.47        4.64      0.65 o 
 -10  -1   4       22.70       23.54      1.24 o 
  -9  -1   4       93.83       95.13      1.81 o 
  -8  -1   4       23.87       26.53      0.92 o 
  -7  -1   4      207.23      203.70      3.16 o 
  -6  -1   4      207.86      211.42      2.45 o 
  -5  -1   4      183.05      176.10      1.82 o 
  -4  -1   4        8.16       13.53      0.54 o 
  -3  -1   4      142.73      118.46      1.43 o 
  -2  -1   4      739.95      742.23      5.10 o 
  -1  -1   4      180.25      205.71      1.41 o 
   0  -1   4      857.26      870.10      7.06 o 
   1  -1   4      256.00      288.02      2.69 o 
   2  -1   4        0.05        1.59      0.25 o 
   3  -1   4      487.64      478.00      7.95 o 
   4  -1   4      119.33      121.54      1.71 o 
   5  -1   4      937.89      978.94      9.25 o 
   6  -1   4      354.06      348.76      2.31 o 
   7  -1   4       47.74       42.39      0.75 o 
   8  -1   4     1318.59     1321.83     10.96 o 
   9  -1   4       57.82       54.32      1.42 o 
  10  -1   4      396.68      402.81      5.52 o 
  11  -1   4       59.92       61.86      2.15 o 
  12  -1   4        1.68        1.11      0.82 o 
  13  -1   4        0.01        0.42      0.84 o 
 -12   0   4       14.13       13.57      3.68 o 
 -11   0   4       11.54       11.74      1.38 o 
 -10   0   4       17.59       15.92      1.85 o 
  -9   0   4       24.53       25.97      0.97 o 
  -8   0   4       66.82       68.36      1.32 o 
  -7   0   4      623.06      660.19      7.62 o 
  -6   0   4      643.44      667.61      6.60 o 
  -5   0   4      664.94      735.99      7.87 o 
  -4   0   4     4040.99     4375.84     23.13 o 
  -3   0   4     1911.49     2019.17     12.34 o 
  -2   0   4      507.42      547.65      5.03 o 
  -1   0   4      553.74      606.23      4.05 o 
   0   0   4      173.49      200.21      1.50 o 
   1   0   4      443.35      426.30      3.07 o 
   2   0   4      450.80      410.79      3.05 o 
   3   0   4       80.52      101.02      1.17 o 
   4   0   4     1139.78     1086.26      4.92 o 
   5   0   4      600.15      631.09      3.15 o 
   6   0   4       82.82       60.25      0.71 o 
   7   0   4       61.23       52.33      0.91 o 
   8   0   4      284.01      289.17      3.72 o 
   9   0   4        0.57        0.46      0.36 o 
  10   0   4       10.21       10.18      0.63 o 
  11   0   4        1.71        2.89      0.69 o 
  12   0   4        0.14        0.62      0.82 o 
  13   0   4       19.33       18.28      1.80 o 
 -12   1   4      108.22      109.50      3.68 o 
 -11   1   4        2.05       -0.53      0.76 o 
 -10   1   4       25.75       23.93      1.25 o 
  -9   1   4        2.38        2.21      0.40 o 
  -8   1   4      461.30      461.89      4.02 o 
  -7   1   4      609.43      622.08      4.76 o 
  -6   1   4      133.71      154.26      1.86 o 
  -5   1   4     1021.12     1052.64      6.47 o 
  -4   1   4     2480.26     2577.29     15.63 o 
  -3   1   4        1.62        0.28      0.27 o 
  -2   1   4       88.24       92.20      1.75 o 
  -1   1   4     1991.07     1978.05     11.80 o 
   0   1   4      663.28      661.48      5.27 o 
   1   1   4     2731.49     2683.77     12.78 o 
   2   1   4      456.16      477.22      2.91 o 
   3   1   4     1108.35     1051.15      5.37 o 
   4   1   4        1.12        1.47      0.22 o 
   5   1   4     1076.81     1080.64      6.38 o 
   6   1   4      699.64      734.22      4.99 o 
   7   1   4      403.53      369.48      3.45 o 
   8   1   4        4.25        4.57      0.38 o 
   9   1   4       90.46       92.71      1.61 o 
  10   1   4       44.81       39.65      1.33 o 
  11   1   4       12.76       13.77      0.98 o 
  12   1   4       64.51       68.55      2.27 o 
  13   1   4       66.39       72.25      3.80 o 
 -12   2   4        1.30        0.53      1.13 o 
 -11   2   4       77.80       80.60      2.89 o 
 -10   2   4       14.04       15.58      1.10 o 
  -9   2   4       22.14       19.30      0.91 o 
  -8   2   4       63.54       62.36      1.29 o 
  -7   2   4       29.10       29.46      0.86 o 
  -6   2   4      895.30      988.59      6.58 o 
  -5   2   4        4.20        4.31      0.30 o 
  -4   2   4       93.77      114.66      2.22 o 
  -3   2   4      236.00      294.78      2.98 o 
  -2   2   4     2683.80     2735.33     16.17 o 
  -1   2   4      407.19      468.92      3.37 o 
   0   2   4     2961.05     2930.72     17.07 o 
   1   2   4      382.55      390.98      3.07 o 
   2   2   4      530.07      490.21      2.91 o 
   3   2   4     5837.54     6222.18     35.70 o 
   4   2   4     1821.20     1920.56     13.73 o 
   5   2   4      519.88      553.40      6.22 o 
   6   2   4       26.27       18.45      0.61 o 
   7   2   4      268.08      276.17      2.84 o 
   8   2   4       58.65       44.19      0.91 o 
   9   2   4      177.77      169.69      2.23 o 
  10   2   4        0.04        0.25      0.35 o 
  11   2   4        8.26        6.16      0.66 o 
  12   2   4       99.21       98.41      2.34 o 
  13   2   4      212.74      211.94      5.10 o 
 -11   3   4       37.03       34.80      1.67 o 
 -10   3   4       37.44       32.53      1.53 o 
  -9   3   4       24.94       25.31      1.06 o 
  -8   3   4       27.27       25.23      1.14 o 
  -7   3   4        0.24        0.16      0.42 o 
  -6   3   4      153.09      154.46      2.13 o 
  -5   3   4       93.71      101.54      2.35 o 
  -4   3   4      818.09      773.98      5.71 o 
  -3   3   4      296.43      311.80      3.20 o 
  -2   3   4      233.82      203.03      2.97 o 
  -1   3   4     1691.71     1774.29     12.81 o 
   0   3   4      411.79      385.02      3.51 o 
   1   3   4     1090.54     1124.29      7.04 o 
   2   3   4       46.38       41.56      0.48 o 
   3   3   4      896.46     1040.31      6.59 o 
   4   3   4        0.02        0.82      0.23 o 
   5   3   4      701.85      809.99      5.88 o 
   6   3   4        4.04        4.92      0.49 o 
   7   3   4      106.11      111.13      1.78 o 
   8   3   4      188.07      176.90      2.20 o 
   9   3   4      295.46      310.71      2.91 o 
  10   3   4      115.10      104.97      1.86 o 
  11   3   4      275.26      276.29      3.72 o 
  12   3   4        1.42        0.92      0.64 o 
  13   3   4      150.03      149.78      3.38 o 
 -11   4   4       15.58       10.77      2.48 o 
 -10   4   4       10.23        9.14      1.04 o 
  -9   4   4       70.67       68.89      2.93 o 
  -8   4   4       21.11       27.00      2.35 o 
  -7   4   4       78.04       73.81      1.89 o 
  -6   4   4      440.00      431.79      5.00 o 
  -5   4   4      436.48      452.03      4.07 o 
  -4   4   4       79.65       81.37      1.29 o 
  -3   4   4      760.21      701.31      8.27 o 
  -2   4   4        5.46        7.21      0.60 o 
  -1   4   4     2258.94     2308.47     16.98 o 
   0   4   4       41.80       45.65      1.01 o 
   1   4   4      404.30      410.74      2.41 o 
   2   4   4      403.97      444.19      2.80 o 
   3   4   4     1070.16     1261.69      6.70 o 
   4   4   4        9.46        6.54      0.47 o 
   5   4   4      574.54      623.88      4.96 o 
   6   4   4      361.16      347.82      3.34 o 
   7   4   4      110.05      113.96      1.82 o 
   8   4   4      250.19      248.89      2.99 o 
   9   4   4      338.01      344.33      4.39 o 
  10   4   4      421.93      418.10      5.38 o 
  11   4   4       39.08       43.11      1.64 o 
  12   4   4        0.77        1.58      1.61 o 
  13   4   4       16.89       16.25      2.21 o 
 -11   5   4       75.62       73.13      2.95 o 
 -10   5   4        3.86        1.68      0.91 o 
  -9   5   4        0.06        0.24      0.80 o 
  -8   5   4       98.20      103.48      2.46 o 
  -7   5   4       54.16       54.75      1.79 o 
  -6   5   4       52.66       57.09      1.99 o 
  -5   5   4      424.93      410.90      4.84 o 
  -4   5   4       27.26       28.68      1.08 o 
  -3   5   4      373.58      393.69      5.23 o 
  -2   5   4      515.32      496.27      4.89 o 
  -1   5   4      415.11      468.61      6.41 o 
   0   5   4       65.77       77.41      1.44 o 
   1   5   4      609.74      713.29      5.77 o 
   2   5   4        9.94        4.87      0.22 o 
   3   5   4       92.79      116.82      1.15 o 
   4   5   4      120.60      132.96      1.14 o 
   5   5   4        3.92        2.33      0.26 o 
   6   5   4      823.49      845.50      9.91 o 
   7   5   4       56.40       49.85      1.20 o 
   8   5   4      909.66      917.99     10.40 o 
   9   5   4      725.80      734.43     11.05 o 
  10   5   4       58.30       54.50      2.13 o 
  11   5   4      242.11      250.74      5.01 o 
  12   5   4       95.11       95.75      5.78 o 
  13   5   4       52.03       52.36      2.45 o 
 -10   6   4       17.63       12.82      1.51 o 
  -9   6   4       84.43       82.36      2.38 o 
  -8   6   4       51.78       52.47      1.84 o 
  -7   6   4       15.40       13.91      0.97 o 
  -6   6   4       19.07       19.74      1.07 o 
  -5   6   4      105.33      101.07      2.23 o 
  -4   6   4      361.89      378.44      8.33 o 
  -3   6   4      725.23      790.13     13.46 o 
  -2   6   4      130.36      141.93      2.52 o 
  -1   6   4       17.10       13.63      0.71 o 
   0   6   4        2.85        2.32      0.38 o 
   1   6   4       29.70       44.51      0.92 o 
   2   6   4      243.46      223.00      2.05 o 
   3   6   4       56.32       58.65      0.88 o 
   4   6   4        5.68        5.72      0.32 o 
   5   6   4      500.33      460.25      4.06 o 
   6   6   4      171.01      173.09      1.68 o 
   7   6   4     4373.97     4276.89     30.21 o 
   8   6   4       52.83       51.06      1.26 o 
   9   6   4       78.42       85.36      2.55 o 
  10   6   4        0.29       -0.61      0.77 o 
  11   6   4       30.12       30.52      2.05 o 
  12   6   4        6.88        4.14      0.93 o 
  13   6   4        1.95        3.35      0.97 o 
 -10   7   4       12.33       11.28      1.95 o 
  -9   7   4        0.02       -0.15      0.62 o 
  -8   7   4       16.35       15.23      1.13 o 
  -7   7   4       16.82       15.20      1.07 o 
  -6   7   4        2.07        3.18      0.62 o 
  -5   7   4       83.20       82.95      3.17 o 
  -4   7   4      126.55      128.36      4.61 o 
  -3   7   4      730.90      766.85      8.99 o 
  -2   7   4       24.41       25.83      1.04 o 
  -1   7   4        6.81        8.03      0.62 o 
   0   7   4        9.36        9.71      0.64 o 
   1   7   4      233.86      250.19      2.60 o 
   2   7   4        3.17        1.36      0.23 o 
   3   7   4      109.06       98.01      1.27 o 
   4   7   4      485.68      487.23      4.60 o 
   5   7   4      881.11      813.07      5.18 o 
   6   7   4       15.12       18.19      0.56 o 
   7   7   4      449.04      449.76      5.00 o 
   8   7   4      351.83      339.60      4.36 o 
   9   7   4       28.48       27.30      2.08 o 
  10   7   4        1.58        1.42      0.91 o 
  11   7   4        4.66        5.31      0.99 o 
  12   7   4        0.51        1.28      0.80 o 
  13   7   4       13.58       11.33      1.78 o 
  -9   8   4       15.99       13.68      1.38 o 
  -8   8   4       13.19       13.86      1.32 o 
  -7   8   4        2.98        1.82      0.67 o 
  -6   8   4       12.30       12.80      1.05 o 
  -5   8   4        5.18        4.65      0.85 o 
  -4   8   4       26.11       29.55      1.57 o 
  -3   8   4      129.18      119.51      2.41 o 
  -2   8   4      166.94      165.94      2.80 o 
  -1   8   4       10.76       13.65      0.96 o 
   0   8   4      177.46      168.84      2.70 o 
   1   8   4      126.08      122.82      2.16 o 
   2   8   4      249.48      238.18      2.27 o 
   3   8   4        1.46        0.48      0.26 o 
   4   8   4      296.43      253.46      2.41 o 
   5   8   4      269.87      249.13      2.24 o 
   6   8   4      300.49      270.40      2.95 o 
   7   8   4       29.54       34.88      1.24 o 
   8   8   4        4.69        6.54      0.68 o 
   9   8   4       13.08       16.53      1.00 o 
  10   8   4        0.80        1.63      0.92 o 
  11   8   4       17.75       17.24      2.47 o 
  12   8   4       10.51       11.48      2.16 o 
  -8   9   4      102.66       97.04      4.60 o 
  -7   9   4      805.76      803.02     10.83 o 
  -6   9   4       94.24       87.28      2.97 o 
  -5   9   4      194.19      205.10      4.46 o 
  -4   9   4      102.37       96.49      2.91 o 
  -3   9   4        2.85        2.88      0.59 o 
  -2   9   4       47.29       45.18      1.52 o 
  -1   9   4      464.98      464.20      5.36 o 
   0   9   4      139.80      134.20      2.50 o 
   1   9   4      802.55      771.36      6.14 o 
   2   9   4       26.77       16.34      0.71 o 
   3   9   4     1300.94     1168.59      9.19 o 
   4   9   4      475.78      450.52      3.69 o 
   5   9   4      185.27      206.95      2.11 o 
   6   9   4       75.33       77.21      1.39 o 
   7   9   4       30.99       25.77      1.12 o 
   8   9   4       42.82       45.06      1.52 o 
   9   9   4      106.07      105.80      2.46 o 
  10   9   4       35.96       33.67      1.48 o 
  11   9   4       15.03       13.52      2.88 o 
  12   9   4      101.75       99.73      4.54 o 
  -7  10   4       25.59       21.33      1.70 o 
  -6  10   4        4.70        5.98      1.04 o 
  -5  10   4        5.26        3.13      0.87 o 
  -4  10   4       73.99       80.43      2.78 o 
  -3  10   4        4.02        4.53      1.09 o 
  -2  10   4       27.22       25.15      1.22 o 
  -1  10   4        8.46       11.79      1.37 o 
   0  10   4      104.56      115.42      3.33 o 
   1  10   4      476.00      426.98      6.67 o 
   2  10   4       15.53       20.84      0.84 o 
   3  10   4      271.97      241.32      2.55 o 
   4  10   4      408.41      365.01      3.35 o 
   5  10   4        9.59        8.70      0.50 o 
   6  10   4        0.93        1.80      0.38 o 
   7  10   4        0.02       -0.29      0.45 o 
   8  10   4        0.11        1.16      0.49 o 
   9  10   4        0.00       -0.84      0.74 o 
  10  10   4       57.60       64.51      2.60 o 
  11  10   4        3.99        3.99      1.39 o 
  -6  11   4      117.67      128.42      3.92 o 
  -5  11   4       36.43       29.57      2.05 o 
  -4  11   4       38.65       38.77      2.37 o 
  -3  11   4       55.52       58.22      2.43 o 
  -2  11   4       39.02       39.77      1.59 o 
  -1  11   4        2.83        0.72      0.73 o 
   0  11   4      240.16      227.44      3.74 o 
   1  11   4        0.11        0.41      0.53 o 
   2  11   4        0.60        0.76      0.53 o 
   3  11   4       24.32       17.98      0.86 o 
   4  11   4        0.00        0.22      0.44 o 
   5  11   4       21.34       18.48      0.79 o 
   6  11   4        0.00       -0.26      0.46 o 
   7  11   4      271.36      266.52      4.25 o 
   8  11   4       14.27       18.04      1.18 o 
   9  11   4       40.21       38.21      1.68 o 
  10  11   4       45.69       49.26      3.61 o 
  -5  12   4      160.92      166.60      6.23 o 
  -4  12   4       11.75       11.57      1.31 o 
  -3  12   4       31.40       35.32      2.40 o 
  -2  12   4        7.98        8.48      1.12 o 
  -1  12   4       23.98       23.36      1.31 o 
   0  12   4       48.84       37.46      1.56 o 
   1  12   4        4.65        5.06      0.74 o 
   2  12   4       31.38       27.36      1.36 o 
   3  12   4      122.66      117.85      2.65 o 
   4  12   4       17.42       14.99      0.98 o 
   5  12   4      129.39      128.43      2.38 o 
   6  12   4        2.90        2.41      1.15 o 
   7  12   4      102.95      105.18      2.67 o 
   8  12   4        1.41        1.92      0.70 o 
   9  12   4       10.68       11.83      1.37 o 
  10  12   4       13.91       12.15      1.99 o 
  -3  13   4       16.80       22.07      1.76 o 
  -2  13   4       13.51       13.43      1.38 o 
  -1  13   4        0.48        0.79      0.96 o 
   0  13   4        0.34        1.05      0.62 o 
   1  13   4       24.74       24.27      1.34 o 
   2  13   4        1.19        1.45      0.71 o 
   3  13   4        5.26        5.09      0.89 o 
   4  13   4       54.82       50.80      1.83 o 
   5  13   4       22.91       16.81      1.16 o 
   6  13   4        6.15        2.66      0.70 o 
   7  13   4       20.80       23.62      2.47 o 
   8  13   4       50.66       56.47      2.68 o 
   9  13   4      152.73      171.62      6.61 o 
  -1  14   4        3.80        2.94      1.02 o 
   0  14   4        0.94        0.57      0.87 o 
   1  14   4        1.06        0.44      0.85 o 
   2  14   4        7.09       10.37      1.15 o 
   3  14   4        9.15        4.84      1.04 o 
   4  14   4      102.03      106.66      3.49 o 
   5  14   4       62.33       59.52      2.10 o 
   6  14   4       10.99       11.75      2.17 o 
   3  15   4        2.52        3.64      1.01 o 
  -5 -13   5       88.73       92.51      3.36 o 
  -4 -13   5       20.71       20.48      1.35 o 
  -3 -13   5       34.93       33.27      1.71 o 
  -2 -13   5       13.16       10.85      1.06 o 
  -1 -13   5        8.40        7.46      1.24 o 
   0 -13   5        0.05        0.78      2.05 o 
  -7 -12   5       32.57       28.46      1.70 o 
  -6 -12   5       25.67       18.44      1.29 o 
  -5 -12   5        1.00        0.48      0.61 o 
  -4 -12   5        0.73       -0.18      0.74 o 
  -3 -12   5       39.94       45.20      2.54 o 
  -2 -12   5       32.98       31.44      1.59 o 
  -1 -12   5       70.42       74.85      2.35 o 
   0 -12   5       48.13       47.01      2.36 o 
   1 -12   5       18.11       17.50      1.59 o 
   2 -12   5       56.23       50.24      2.53 o 
   3 -12   5       50.34       51.08      2.56 o 
   4 -12   5      115.49      118.47      5.38 o 
  -8 -11   5      113.41      116.74      3.06 o 
  -7 -11   5        4.40        5.21      1.13 o 
  -6 -11   5        0.48       -0.09      0.65 o 
  -5 -11   5       31.55       30.77      1.50 o 
  -4 -11   5        3.16        2.18      0.68 o 
  -3 -11   5      383.19      417.27      6.62 o 
  -2 -11   5      297.20      306.77      5.74 o 
  -1 -11   5      218.93      230.99      4.02 o 
   0 -11   5       42.80       41.06      2.11 o 
   1 -11   5       25.51       21.30      1.61 o 
   2 -11   5      278.40      292.29      5.87 o 
   3 -11   5       15.69       12.39      1.38 o 
   4 -11   5      336.68      358.53      7.41 o 
   5 -11   5        1.25        0.67      0.68 o 
  -9 -10   5       16.25       12.18      1.95 o 
  -8 -10   5       29.97       28.46      1.52 o 
  -7 -10   5       18.68       18.58      1.26 o 
  -6 -10   5        2.55        2.14      0.65 o 
  -5 -10   5        0.91        1.69      0.60 o 
  -4 -10   5       38.72       40.65      1.60 o 
  -3 -10   5      118.76      124.32      2.72 o 
  -2 -10   5       21.83       26.22      1.24 o 
  -1 -10   5       71.98       70.52      2.48 o 
   0 -10   5        1.28        1.67      0.59 o 
   1 -10   5      161.73      161.23      3.95 o 
   2 -10   5        3.30        2.84      0.85 o 
   3 -10   5        8.95        7.44      0.84 o 
   4 -10   5       44.17       50.50      1.91 o 
   5 -10   5       45.78       46.24      1.89 o 
   6 -10   5        7.80        7.20      0.93 o 
   7 -10   5        0.01       -1.27      1.00 o 
 -10  -9   5       48.38       51.74      2.68 o 
  -9  -9   5        0.89        2.71      0.92 o 
  -8  -9   5        0.15       -0.04      1.42 o 
  -7  -9   5        6.64        6.25      1.00 o 
  -6  -9   5        1.23        1.96      0.82 o 
  -5  -9   5       46.86       42.54      1.99 o 
  -4  -9   5        8.19        9.45      1.45 o 
  -3  -9   5       29.27       29.54      1.05 o 
  -2  -9   5      352.10      359.42      3.91 o 
  -1  -9   5       12.48       12.37      0.69 o 
   0  -9   5      496.72      507.51      4.82 o 
   1  -9   5       22.57       24.32      0.94 o 
   2  -9   5      104.88      109.10      2.02 o 
   3  -9   5      120.09      126.68      2.71 o 
   4  -9   5       59.11       57.28      2.24 o 
   5  -9   5       23.71       23.18      1.30 o 
   6  -9   5        0.19        0.25      0.60 o 
   7  -9   5        5.11        2.53      0.71 o 
   8  -9   5        0.11       -1.67      1.12 o 
 -10  -8   5       44.48       42.09      2.34 o 
  -9  -8   5       57.35       52.38      2.51 o 
  -8  -8   5       11.42       15.39      1.45 o 
  -7  -8   5      174.24      170.89      4.22 o 
  -6  -8   5      434.29      433.17     15.14 o 
  -5  -8   5      329.94      318.19      5.57 o 
  -4  -8   5       26.76       25.27      1.46 o 
  -3  -8   5       44.18       41.44      1.77 o 
  -2  -8   5      357.49      357.29      4.31 o 
  -1  -8   5       37.64       40.21      1.16 o 
   0  -8   5       14.94       12.25      0.63 o 
   1  -8   5       78.47       86.46      1.45 o 
   2  -8   5       69.60       61.44      1.45 o 
   3  -8   5      454.20      435.90      4.50 o 
   4  -8   5      226.61      211.02      3.00 o 
   5  -8   5       35.20       26.72      1.11 o 
   6  -8   5       54.88       49.39      1.52 o 
   7  -8   5       19.37       23.17      1.12 o 
   8  -8   5        0.72        0.10      0.62 o 
 -11  -7   5       18.39       16.30      1.65 o 
 -10  -7   5       80.96       86.45      4.63 o 
  -9  -7   5       59.38       49.71      4.38 o 
  -8  -7   5      183.23      181.46      4.40 o 
  -7  -7   5      685.27      696.75     24.90 o 
  -6  -7   5      608.74      603.08      8.34 o 
  -5  -7   5        3.33        2.46      0.71 o 
  -4  -7   5      238.88      233.74      4.55 o 
  -3  -7   5       14.95       18.82      1.23 o 
  -2  -7   5       33.51       32.27      1.47 o 
  -1  -7   5       57.79       58.45      1.20 o 
   0  -7   5      853.53      852.88      5.87 o 
   1  -7   5       21.34       13.45      0.57 o 
   2  -7   5      222.91      221.42      3.39 o 
   3  -7   5      250.26      189.02      2.60 o 
   4  -7   5        0.00       -0.18      0.41 o 
   5  -7   5       30.88       27.76      1.06 o 
   6  -7   5      134.71      128.50      2.36 o 
   7  -7   5      161.86      156.04      3.12 o 
   8  -7   5      558.65      584.67      7.30 o 
   9  -7   5        1.89        1.54      0.78 o 
 -11  -6   5        0.01       -0.42      0.72 o 
 -10  -6   5       14.34       13.41      1.08 o 
  -9  -6   5        3.29        3.74      0.70 o 
  -8  -6   5       52.14       59.46      1.82 o 
  -7  -6   5        4.64        3.38      0.59 o 
  -6  -6   5      454.24      456.29      6.15 o 
  -5  -6   5      139.46      137.62      3.24 o 
  -4  -6   5      859.20      850.87     13.78 o 
  -3  -6   5     1165.27     1124.23     19.51 o 
  -2  -6   5     2377.64     2341.48     19.36 o 
  -1  -6   5        0.20        0.21      0.30 o 
   0  -6   5       91.39       86.62      1.64 o 
   1  -6   5       35.52       46.58      0.99 o 
   2  -6   5       44.82       33.50      0.87 o 
   3  -6   5       42.26       47.08      1.21 o 
   4  -6   5      418.95      329.68      3.59 o 
   5  -6   5      381.61      362.67      3.95 o 
   6  -6   5      242.62      226.97      3.07 o 
   7  -6   5      664.14      661.53      7.38 o 
   8  -6   5       68.50       60.61      2.03 o 
   9  -6   5      317.85      338.41      6.79 o 
  10  -6   5       48.50       47.73      2.59 o 
 -12  -5   5        1.86        4.22      1.02 o 
 -11  -5   5       40.41       46.72      3.19 o 
 -10  -5   5       17.39       18.29      1.19 o 
  -9  -5   5       66.51       61.26      2.19 o 
  -8  -5   5       10.60       14.19      0.96 o 
  -7  -5   5       56.74       51.22      2.17 o 
  -6  -5   5        3.11        5.41      0.85 o 
  -5  -5   5      390.88      378.87      4.33 o 
  -4  -5   5      253.45      259.86      4.37 o 
  -3  -5   5      463.24      474.63     10.36 o 
  -2  -5   5      298.37      270.37      3.47 o 
  -1  -5   5       52.09       43.34      2.92 o 
   0  -5   5       37.56       40.66      1.13 o 
   1  -5   5       64.83       63.49      1.21 o 
   2  -5   5        9.89       16.16      0.65 o 
   3  -5   5       17.23       31.64      0.63 o 
   4  -5   5        6.93        9.15      0.41 o 
   5  -5   5      599.67      563.76      3.96 o 
   6  -5   5       71.18       88.85      1.54 o 
   7  -5   5      481.79      478.07      4.19 o 
   8  -5   5      164.43      169.94      3.31 o 
   9  -5   5       56.32       55.71      2.59 o 
  10  -5   5       91.32       98.44      3.62 o 
  11  -5   5       95.99       96.95      5.12 o 
 -12  -4   5        0.01       -0.13      0.69 o 
 -11  -4   5      391.08      397.14      5.81 o 
 -10  -4   5      133.50      142.08      3.13 o 
  -9  -4   5        0.45        0.24      0.54 o 
  -8  -4   5       39.49       31.81      1.33 o 
  -7  -4   5       14.17       12.68      0.85 o 
  -6  -4   5      315.46      282.49      5.88 o 
  -5  -4   5       15.41       15.68      0.85 o 
  -4  -4   5        1.98        1.82      0.44 o 
  -3  -4   5        0.40        0.32      0.27 o 
  -2  -4   5      648.58      700.96      5.87 o 
  -1  -4   5      400.13      435.18      5.37 o 
   0  -4   5       91.26       78.51      2.03 o 
   1  -4   5      356.51      380.52      5.20 o 
   2  -4   5      474.33      483.47      6.35 o 
   3  -4   5       79.54       89.17      1.54 o 
   4  -4   5      306.13      303.94      2.43 o 
   5  -4   5       14.59       19.63      0.57 o 
   6  -4   5       78.63       82.07      1.21 o 
   7  -4   5        7.53        8.58      0.51 o 
   8  -4   5      147.70      155.13      2.50 o 
   9  -4   5        2.87        3.55      1.17 o 
  10  -4   5       35.32       39.63      1.71 o 
  11  -4   5        1.59        3.51      0.98 o 
 -12  -3   5      118.92      117.02      3.10 o 
 -11  -3   5        0.23        0.88      0.59 o 
 -10  -3   5      452.27      466.16      5.22 o 
  -9  -3   5       12.42       11.07      0.87 o 
  -8  -3   5      143.73      132.95      2.20 o 
  -7  -3   5      250.11      260.74      3.12 o 
  -6  -3   5      307.26      302.15      3.28 o 
  -5  -3   5        2.36        4.60      0.38 o 
  -4  -3   5       63.31       81.58      1.41 o 
  -3  -3   5       33.85       27.85      1.12 o 
  -2  -3   5      784.84      816.54      8.47 o 
  -1  -3   5      385.22      367.92      4.84 o 
   0  -3   5      135.50      193.86      2.41 o 
   1  -3   5      175.69      136.04      4.12 o 
   2  -3   5       83.40       63.38      2.03 o 
   3  -3   5     1328.60     1349.38     10.33 o 
   4  -3   5      223.84      213.64      2.29 o 
   5  -3   5      407.43      417.35      3.02 o 
   6  -3   5      155.63      150.77      1.63 o 
   7  -3   5       21.78       25.49      0.76 o 
   8  -3   5      242.24      244.87      3.62 o 
   9  -3   5      118.00      119.73      3.35 o 
  10  -3   5      360.15      338.60      5.13 o 
  11  -3   5       72.43       70.68      3.11 o 
  12  -3   5        0.03        0.00      0.64 o 
 -12  -2   5       45.38       43.76      3.27 o 
 -11  -2   5       48.50       45.39      1.57 o 
 -10  -2   5        5.32        5.77      0.73 o 
  -9  -2   5      413.63      424.31      4.48 o 
  -8  -2   5      105.00      104.78      1.91 o 
  -7  -2   5       80.28       79.79      1.58 o 
  -6  -2   5       39.52       36.94      1.02 o 
  -5  -2   5        6.29        6.65      0.41 o 
  -4  -2   5        0.03        0.56      0.23 o 
  -3  -2   5     1689.14     1764.00     11.28 o 
  -2  -2   5      928.40      937.54      7.58 o 
  -1  -2   5      284.33      358.85      4.49 o 
   0  -2   5     1411.94     1447.82     10.71 o 
   1  -2   5       73.03       99.23      1.33 o 
   2  -2   5     1720.82     1794.07     13.14 o 
   3  -2   5      739.25      750.32     10.14 o 
   4  -2   5      430.25      398.85      2.73 o 
   5  -2   5      759.50      747.67      4.23 o 
   6  -2   5      442.98      436.84      2.91 o 
   7  -2   5      101.05      104.71      1.22 o 
   8  -2   5     1028.03     1018.98      8.88 o 
   9  -2   5      122.22      122.87      2.72 o 
  10  -2   5      209.09      212.80      3.88 o 
  11  -2   5       42.09       43.42      1.85 o 
  12  -2   5       17.76       17.90      1.31 o 
 -12  -1   5        1.62        0.00      0.83 o 
 -11  -1   5       26.82       24.23      2.08 o 
 -10  -1   5       15.29       13.73      1.03 o 
  -9  -1   5       13.14       11.26      0.83 o 
  -8  -1   5      174.56      183.65      2.58 o 
  -7  -1   5        6.51        5.98      0.64 o 
  -6  -1   5       10.45       10.85      0.50 o 
  -5  -1   5       55.15       56.34      1.01 o 
  -4  -1   5      800.30      758.81      5.57 o 
  -3  -1   5       69.91       69.18      1.15 o 
  -2  -1   5     1629.92     1616.72      9.04 o 
  -1  -1   5      360.14      363.55      2.29 o 
   0  -1   5     1478.36     1490.53      9.11 o 
   1  -1   5      580.82      588.02      4.86 o 
   2  -1   5      450.00      396.55      5.66 o 
   3  -1   5      967.44      999.95      9.69 o 
   4  -1   5      186.08      170.25      1.79 o 
   5  -1   5        3.76        6.52      0.53 o 
   6  -1   5       15.61       12.94      0.39 o 
   7  -1   5       11.66       10.37      0.45 o 
   8  -1   5      496.65      496.71      4.87 o 
   9  -1   5       43.95       46.84      1.19 o 
  10  -1   5        0.01        0.23      0.58 o 
  11  -1   5       73.86       73.26      2.34 o 
  12  -1   5        2.33        2.80      0.77 o 
 -12   0   5       11.78       12.65      1.75 o 
 -11   0   5        3.85        2.88      0.81 o 
 -10   0   5       14.14       14.77      1.02 o 
  -9   0   5        3.86        6.22      0.95 o 
  -8   0   5       39.64       31.02      1.03 o 
  -7   0   5      260.58      266.38      5.59 o 
  -6   0   5        8.12        9.83      0.47 o 
  -5   0   5      143.78      149.31      2.38 o 
  -4   0   5       35.10       22.83      0.66 o 
  -3   0   5      423.99      392.20      3.25 o 
  -2   0   5       62.64       60.97      0.88 o 
  -1   0   5      471.51      442.57      3.25 o 
   0   0   5      639.68      648.49      3.90 o 
   1   0   5      297.32      306.06      2.01 o 
   2   0   5       44.97       44.87      0.69 o 
   3   0   5      927.36      946.36     10.35 o 
   4   0   5       12.13       18.55      0.48 o 
   5   0   5      190.51      189.85      2.39 o 
   6   0   5      138.74      143.10      1.14 o 
   7   0   5      132.66      130.38      1.31 o 
   8   0   5        1.56        1.20      0.35 o 
   9   0   5       48.86       45.69      1.16 o 
  10   0   5       77.02       77.91      1.60 o 
  11   0   5       37.49       41.26      1.74 o 
  12   0   5       12.66       11.42      1.31 o 
  13   0   5       11.45       11.93      2.03 o 
 -12   1   5       19.69       21.47      4.69 o 
 -11   1   5        0.00       -0.67      0.71 o 
 -10   1   5       67.79       68.28      2.52 o 
  -9   1   5       70.39       70.26      1.61 o 
  -8   1   5       16.44       16.89      0.90 o 
  -7   1   5      808.00      852.25      6.75 o 
  -6   1   5     4371.10     4593.02     24.63 o 
  -5   1   5        1.40        4.76      0.35 o 
  -4   1   5     2503.98     2590.05     16.39 o 
  -3   1   5     1457.96     1502.68     11.12 o 
  -2   1   5      122.36      108.35      1.51 o 
  -1   1   5       35.06       32.23      0.63 o 
   0   1   5     1273.40     1226.45      7.89 o 
   1   1   5      368.78      371.28      2.11 o 
   2   1   5        2.04        1.66      0.31 o 
   3   1   5     1202.04     1388.26      8.66 o 
   4   1   5     4748.80     5047.62     28.00 o 
   5   1   5      337.39      358.71      2.41 o 
   6   1   5      137.71      138.83      1.24 o 
   7   1   5      430.33      388.44      2.90 o 
   8   1   5      378.63      364.51      2.93 o 
   9   1   5      198.97      191.54      3.08 o 
  10   1   5       27.46       29.78      1.00 o 
  11   1   5       46.33       41.90      1.43 o 
  12   1   5       58.94       65.20      6.85 o 
  13   1   5       81.99       86.00      2.68 o 
 -11   2   5       55.12       54.40      2.42 o 
 -10   2   5        0.48        0.08      0.69 o 
  -9   2   5       75.42       71.62      1.91 o 
  -8   2   5      713.07      723.24      6.18 o 
  -7   2   5      179.60      182.65      2.46 o 
  -6   2   5     2431.39     2463.94     16.62 o 
  -5   2   5       84.58       92.99      1.26 o 
  -4   2   5     1092.52     1105.75      8.84 o 
  -3   2   5      657.32      706.12      5.11 o 
  -2   2   5     3014.61     3135.92     19.69 o 
  -1   2   5      614.33      628.07      5.70 o 
   0   2   5      622.98      628.98      4.12 o 
   1   2   5      496.61      525.09      3.18 o 
   2   2   5     1112.60     1211.46      7.50 o 
   3   2   5     1186.68     1188.96      9.28 o 
   4   2   5     3506.76     3901.59     22.41 o 
   5   2   5      507.76      489.53      4.56 o 
   6   2   5       15.34       17.93      0.73 o 
   7   2   5      688.58      711.90      5.67 o 
   8   2   5      177.24      151.80      1.79 o 
   9   2   5      824.84      800.74      6.39 o 
  10   2   5       12.72       12.04      0.68 o 
  11   2   5       39.47       41.36      1.27 o 
  12   2   5        1.46        1.52      0.57 o 
  13   2   5        2.96        2.11      2.08 o 
 -11   3   5       28.66       26.52      3.38 o 
 -10   3   5        5.56        4.28      1.50 o 
  -9   3   5       54.64       51.25      1.65 o 
  -8   3   5      267.58      267.94      3.83 o 
  -7   3   5       12.98       12.76      0.83 o 
  -6   3   5      453.34      455.36      4.22 o 
  -5   3   5        4.69        5.04      0.49 o 
  -4   3   5      194.88      193.92      2.48 o 
  -3   3   5      370.31      348.96      3.95 o 
  -2   3   5      249.92      293.00      2.61 o 
  -1   3   5     1046.88     1164.23      8.59 o 
   0   3   5       92.15      101.80      1.72 o 
   1   3   5       55.48       70.82      0.96 o 
   2   3   5      326.52      408.26      2.57 o 
   3   3   5        3.54        6.85      0.20 o 
   4   3   5      160.45      158.29      1.59 o 
   5   3   5     1214.02     1309.52     10.13 o 
   6   3   5      577.90      541.46      4.56 o 
   7   3   5       46.85       47.15      1.96 o 
   8   3   5      290.12      288.73      3.89 o 
   9   3   5        4.56        6.92      0.46 o 
  10   3   5      132.51      124.81      2.18 o 
  11   3   5       67.03       58.60      1.90 o 
  12   3   5        8.34        5.83      0.78 o 
  13   3   5        7.07        5.74      1.04 o 
 -11   4   5       20.14       19.05      1.58 o 
 -10   4   5      128.48      131.60      3.74 o 
  -9   4   5        6.40        6.77      0.75 o 
  -8   4   5        7.31        9.17      0.78 o 
  -7   4   5       30.76       30.22      1.47 o 
  -6   4   5        6.45        5.98      0.77 o 
  -5   4   5       27.73       28.01      0.99 o 
  -4   4   5       60.23       54.28      1.25 o 
  -3   4   5       23.62       26.83      0.87 o 
  -2   4   5       83.22       87.61      2.55 o 
  -1   4   5       75.25       87.11      1.56 o 
   0   4   5      141.38      116.14      1.55 o 
   1   4   5       45.27       53.40      1.00 o 
   2   4   5      912.56      937.74      5.74 o 
   3   4   5        0.05        0.31      0.16 o 
   4   4   5      486.44      462.30      3.16 o 
   5   4   5        8.05        4.38      0.37 o 
   6   4   5       25.78       21.91      0.66 o 
   7   4   5      408.16      385.10      4.75 o 
   8   4   5       18.52       14.96      0.86 o 
   9   4   5       46.96       41.68      1.44 o 
  10   4   5       24.43       23.51      0.89 o 
  11   4   5       71.20       65.99      2.00 o 
  12   4   5        0.01       -1.26      0.87 o 
  13   4   5        2.33        0.41      0.74 o 
 -10   5   5      146.87      152.25      4.28 o 
  -9   5   5        6.03        6.41      0.83 o 
  -8   5   5       28.46       26.26      1.54 o 
  -7   5   5        3.50        3.85      0.70 o 
  -6   5   5       50.14       44.56      1.77 o 
  -5   5   5       24.59       21.03      1.44 o 
  -4   5   5      179.71      185.91      2.62 o 
  -3   5   5      352.44      361.93      5.05 o 
  -2   5   5      435.00      492.56      6.00 o 
  -1   5   5        0.09        0.67      0.33 o 
   0   5   5        6.16        7.32      0.53 o 
   1   5   5     1185.95     1265.70     10.47 o 
   2   5   5      347.10      355.86      2.26 o 
   3   5   5      661.32      588.51      3.43 o 
   4   5   5      295.77      293.83      2.23 o 
   5   5   5      466.06      452.97      4.83 o 
   6   5   5        9.97        8.16      0.33 o 
   7   5   5        0.45        0.71      0.38 o 
   8   5   5       80.08       73.92      1.56 o 
   9   5   5        0.02       -0.22      0.46 o 
  10   5   5       61.92       61.88      2.66 o 
  11   5   5       15.78       19.67      1.41 o 
  12   5   5        4.86        2.46      1.50 o 
  13   5   5        0.22        0.69      0.77 o 
 -10   6   5       99.65       96.12      3.34 o 
  -9   6   5      139.16      132.20      3.59 o 
  -8   6   5       30.23       29.70      1.68 o 
  -7   6   5        1.26        1.07      0.66 o 
  -6   6   5        4.65        4.19      0.76 o 
  -5   6   5        5.52        4.90      0.76 o 
  -4   6   5      404.36      392.36      5.69 o 
  -3   6   5      778.70      803.39     12.30 o 
  -2   6   5      769.05      810.35      7.37 o 
  -1   6   5        1.11        1.18      0.62 o 
   0   6   5      164.67      144.69      2.33 o 
   1   6   5       69.20       89.20      1.96 o 
   2   6   5      495.11      521.87      3.13 o 
   3   6   5      221.71      228.87      1.74 o 
   4   6   5      220.44      227.07      1.69 o 
   5   6   5      242.31      228.83      1.84 o 
   6   6   5     1582.09     1605.82      9.60 o 
   7   6   5     1071.05     1012.10     10.80 o 
   8   6   5      763.98      773.83     14.92 o 
   9   6   5      411.35      427.87      6.32 o 
  10   6   5       14.64       12.21      1.09 o 
  11   6   5        8.79        7.53      1.11 o 
  12   6   5       45.09       49.17      2.30 o 
  13   6   5       17.74       15.98      1.96 o 
  -9   7   5       12.25        9.32      1.13 o 
  -8   7   5       62.25       55.52      4.45 o 
  -7   7   5        0.72        0.49      0.63 o 
  -6   7   5      100.25       97.33      2.87 o 
  -5   7   5      121.19      122.90      4.56 o 
  -4   7   5       94.80       94.42      2.62 o 
  -3   7   5      172.82      165.96      7.16 o 
  -2   7   5      107.44      100.55      2.07 o 
  -1   7   5       85.63       84.50      1.84 o 
   0   7   5      498.11      484.82      5.03 o 
   1   7   5       75.97       67.90      1.89 o 
   2   7   5        3.97        2.13      0.24 o 
   3   7   5     1001.61      975.31      6.10 o 
   4   7   5        4.88        5.74      0.38 o 
   5   7   5     2952.66     2837.04     14.66 o 
   6   7   5       15.53       15.93      0.59 o 
   7   7   5       45.43       38.86      1.13 o 
   8   7   5       88.60       86.70      2.27 o 
   9   7   5       55.28       55.42      1.71 o 
  10   7   5        0.07       -0.62      0.80 o 
  11   7   5      104.66      109.87      3.25 o 
  12   7   5        6.27        0.90      0.82 o 
  13   7   5      153.97      160.13      5.99 o 
  -9   8   5       11.31       13.36      1.80 o 
  -8   8   5       30.20       27.40      1.92 o 
  -7   8   5      122.39      124.78      3.55 o 
  -6   8   5       51.98       53.83      2.25 o 
  -5   8   5        1.69        0.71      0.70 o 
  -4   8   5        0.08        0.59      0.68 o 
  -3   8   5      140.67      137.08      3.24 o 
  -2   8   5       48.55       52.59      1.57 o 
  -1   8   5      171.39      160.42      5.47 o 
   0   8   5       44.91       46.41      1.38 o 
   1   8   5      200.30      206.86      2.99 o 
   2   8   5       27.42       26.79      0.84 o 
   3   8   5      539.02      501.36      3.77 o 
   4   8   5      190.27      187.76      1.84 o 
   5   8   5      374.85      350.45      2.76 o 
   6   8   5      166.05      166.59      2.00 o 
   7   8   5        3.27        3.12      0.47 o 
   8   8   5        9.40       11.66      0.85 o 
   9   8   5       26.71       31.96      1.64 o 
  10   8   5       95.30      100.68      2.98 o 
  11   8   5       24.02       28.46      1.73 o 
  12   8   5       54.11       56.61      2.50 o 
  -8   9   5       56.14       58.24      2.63 o 
  -7   9   5       65.25       71.98      2.82 o 
  -6   9   5      371.08      380.27      6.64 o 
  -5   9   5        1.29        0.21      0.74 o 
  -4   9   5      213.80      231.03      4.68 o 
  -3   9   5        5.50        4.69      0.82 o 
  -2   9   5      200.30      193.85      3.35 o 
  -1   9   5        2.89        1.07      0.53 o 
   0   9   5       12.30       11.98      0.82 o 
   1   9   5       44.72       40.39      2.16 o 
   2   9   5       11.36       16.63      0.73 o 
   3   9   5        0.05        1.52      0.56 o 
   4   9   5      882.18      794.55      5.69 o 
   5   9   5      335.77      305.26      2.65 o 
   6   9   5        8.09        9.70      0.64 o 
   7   9   5      240.06      240.89      3.12 o 
   8   9   5       38.98       38.67      1.26 o 
   9   9   5       91.79       90.87      3.83 o 
  10   9   5       45.46       47.74      1.84 o 
  11   9   5        1.75        2.61      0.89 o 
  12   9   5        1.15        0.71      1.22 o 
  -7  10   5       15.05       14.47      1.46 o 
  -6  10   5        0.02       -1.41      0.94 o 
  -5  10   5      115.12      114.26      3.45 o 
  -4  10   5       19.41       20.73      1.53 o 
  -3  10   5       66.19       67.77      4.33 o 
  -2  10   5       29.44       29.65      1.35 o 
  -1  10   5      246.17      257.63      3.93 o 
   0  10   5       93.28       83.60      2.10 o 
   1  10   5      103.97       73.00      1.91 o 
   2  10   5      249.60      214.53      2.76 o 
   3  10   5      568.96      510.21      4.79 o 
   4  10   5       59.13       54.00      1.33 o 
   5  10   5      272.93      282.40      3.43 o 
   6  10   5        0.00       -0.04      0.57 o 
   7  10   5      361.87      356.32      4.94 o 
   8  10   5       41.82       40.10      1.95 o 
   9  10   5       70.70       70.71      2.21 o 
  10  10   5      112.20      120.83      4.87 o 
  11  10   5        2.41        2.07      1.25 o 
  -6  11   5       11.52       12.77      1.41 o 
  -5  11   5       10.27       10.18      1.30 o 
  -4  11   5        1.42        1.19      1.20 o 
  -3  11   5       10.60        8.35      1.15 o 
  -2  11   5        6.91        7.51      0.96 o 
  -1  11   5        6.85        5.44      0.71 o 
   0  11   5       35.06       32.71      1.41 o 
   1  11   5        1.15        0.83      0.52 o 
   2  11   5       34.96       39.75      1.48 o 
   3  11   5       37.75       37.26      1.18 o 
   4  11   5      183.68      168.50      2.54 o 
   5  11   5        8.60        6.59      0.63 o 
   6  11   5      175.26      169.20      3.26 o 
   7  11   5        2.02        1.62      0.97 o 
   8  11   5      139.55      154.56      3.28 o 
   9  11   5       12.02       13.38      1.17 o 
  10  11   5       42.24       41.90      1.84 o 
  -4  12   5        5.93        4.53      1.22 o 
  -3  12   5        6.00        2.65      0.89 o 
  -2  12   5      119.30      114.98      2.84 o 
  -1  12   5       12.72       11.19      0.98 o 
   0  12   5      196.98      198.27      3.68 o 
   1  12   5        6.06        6.50      0.79 o 
   2  12   5       35.22       35.39      1.49 o 
   3  12   5       66.32       62.28      2.82 o 
   4  12   5       64.09       65.67      1.63 o 
   5  12   5      303.86      302.50      3.86 o 
   6  12   5       95.76      105.28      3.90 o 
   7  12   5      117.53      128.23      2.99 o 
   8  12   5        0.00       -0.19      0.58 o 
   9  12   5        0.70       -0.24      0.62 o 
  -3  13   5       27.11       27.35      1.94 o 
  -2  13   5       14.51       16.23      1.54 o 
  -1  13   5        4.32        4.99      0.77 o 
   0  13   5       17.37       14.74      1.24 o 
   1  13   5      189.99      186.72      3.66 o 
   2  13   5        3.57        3.28      0.82 o 
   3  13   5      236.63      232.08      4.15 o 
   4  13   5       30.39       26.85      1.73 o 
   5  13   5       64.03       62.66      2.08 o 
   6  13   5        5.73        9.08      0.98 o 
   7  13   5       32.14       34.48      2.07 o 
   8  13   5       23.16       27.81      2.52 o 
   9  13   5       21.72       21.75      2.47 o 
  -1  14   5        1.40        2.47      1.28 o 
   0  14   5       13.23       12.71      1.14 o 
   1  14   5        4.14        4.49      1.12 o 
   2  14   5      107.36       96.88      2.71 o 
   3  14   5       10.35       11.20      1.07 o 
   4  14   5      119.90      115.76      3.63 o 
   5  14   5       79.56       77.09      3.07 o 
   6  14   5        3.47        1.29      3.37 o 
   7  14   5       14.25       25.26      2.59 o 
  -2 -13   6      126.25      139.66      5.74 o 
  -6 -12   6        5.87        5.05      0.98 o 
  -5 -12   6        0.06        0.08      0.69 o 
  -4 -12   6       30.01       31.56      2.84 o 
  -3 -12   6      181.20      198.45      4.82 o 
  -2 -12   6       13.65        8.92      0.99 o 
  -1 -12   6        7.03        4.25      0.99 o 
   0 -12   6      203.98      214.03      5.18 o 
   1 -12   6      263.80      284.04      6.09 o 
   2 -12   6       11.76       12.53      2.18 o 
   3 -12   6       72.78       80.50      4.49 o 
  -8 -11   6        5.40        2.09      1.17 o 
  -7 -11   6       66.23       62.26      2.25 o 
  -6 -11   6        4.93       10.33      1.88 o 
  -5 -11   6      222.42      249.91      4.41 o 
  -4 -11   6      101.04      100.84      2.68 o 
  -3 -11   6       59.06       56.95      1.97 o 
  -2 -11   6       26.03       22.69      1.60 o 
  -1 -11   6       89.76       90.93      2.52 o 
   0 -11   6        1.83        2.62      0.86 o 
   1 -11   6       89.76       89.21      3.50 o 
   2 -11   6      138.33      144.13      4.05 o 
   3 -11   6       13.21       11.25      1.36 o 
   4 -11   6        3.33        4.86      1.31 o 
   5 -11   6       52.90       52.58      2.56 o 
  -8 -10   6       69.78       79.42      3.21 o 
  -7 -10   6       50.41       56.43      3.64 o 
  -6 -10   6      188.89      194.09      4.75 o 
  -5 -10   6       56.45       55.35      1.96 o 
  -4 -10   6      214.78      219.70      3.90 o 
  -3 -10   6      163.86      164.16      3.26 o 
  -2 -10   6       68.82       63.58      1.96 o 
  -1 -10   6       21.25       22.69      1.53 o 
   0 -10   6      176.48      177.87      3.40 o 
   1 -10   6       19.66       22.61      1.56 o 
   2 -10   6        2.42        1.54      0.78 o 
   3 -10   6       17.88       21.07      1.55 o 
   4 -10   6       11.75        9.56      0.97 o 
   5 -10   6        8.40       10.59      1.10 o 
   6 -10   6      497.62      515.85      7.05 o 
  -9  -9   6        0.21        0.63      0.81 o 
  -8  -9   6      146.08      145.38      5.07 o 
  -7  -9   6      149.53      145.47      4.09 o 
  -6  -9   6        0.01        0.56      0.74 o 
  -5  -9   6      174.58      173.93      6.52 o 
  -4  -9   6        2.97        1.98      0.74 o 
  -3  -9   6      180.73      188.36      3.19 o 
  -2  -9   6        4.68        5.18      0.54 o 
  -1  -9   6      197.05      192.94      2.75 o 
   0  -9   6        0.05        4.74      0.60 o 
   1  -9   6        6.07        4.68      0.64 o 
   2  -9   6       44.93       41.03      1.65 o 
   3  -9   6      187.00      178.00      2.89 o 
   4  -9   6        0.70        1.46      0.52 o 
   5  -9   6       30.50       30.53      1.24 o 
   6  -9   6       67.69       73.45      2.34 o 
   7  -9   6      172.24      170.13      4.73 o 
 -10  -8   6        0.75       -0.62      1.83 o 
  -9  -8   6      241.71      242.47      5.62 o 
  -8  -8   6      236.27      255.22      5.55 o 
  -7  -8   6        1.16        1.13      0.85 o 
  -6  -8   6        5.66        5.78      0.92 o 
  -5  -8   6      156.27      156.48      3.82 o 
  -4  -8   6      127.81      135.26      3.43 o 
  -3  -8   6       90.60       87.10      2.65 o 
  -2  -8   6      441.11      434.26      5.04 o 
  -1  -8   6      146.16      144.37      2.26 o 
   0  -8   6       28.00       22.56      0.89 o 
   1  -8   6        3.41        3.41      0.39 o 
   2  -8   6       19.59       21.42      0.91 o 
   3  -8   6        0.22        0.34      0.41 o 
   4  -8   6      265.85      270.31      3.53 o 
   5  -8   6       20.95       20.53      1.00 o 
   6  -8   6      171.88      171.74      2.92 o 
   7  -8   6        0.19        0.03      0.65 o 
   8  -8   6      135.66      133.10      3.30 o 
 -10  -7   6       66.43       71.47      3.04 o 
  -9  -7   6        6.54       11.43      1.41 o 
  -8  -7   6      463.38      477.83      7.82 o 
  -7  -7   6       71.13       65.79      2.56 o 
  -6  -7   6       43.40       39.60      1.93 o 
  -5  -7   6      142.09      138.06      3.46 o 
  -4  -7   6      294.69      282.74      7.31 o 
  -3  -7   6     1127.87     1105.62     14.23 o 
  -2  -7   6       29.53       27.44      1.43 o 
  -1  -7   6      275.96      259.80      3.03 o 
   0  -7   6      140.97      141.76      2.06 o 
   1  -7   6        9.78       16.15      0.74 o 
   2  -7   6      188.57      135.64      2.14 o 
   3  -7   6      500.37      457.47      4.56 o 
   4  -7   6       44.53       33.12      1.13 o 
   5  -7   6       56.22       75.54      1.92 o 
   6  -7   6       59.57       52.23      1.53 o 
   7  -7   6      103.94      122.41      2.90 o 
   8  -7   6       12.11       11.86      1.05 o 
   9  -7   6       12.40       14.60      1.56 o 
 -11  -6   6       46.80       46.80      1.98 o 
 -10  -6   6      155.68      154.14      4.50 o 
  -9  -6   6      326.64      332.42      4.94 o 
  -8  -6   6      110.01      101.53      2.44 o 
  -7  -6   6        0.42       -0.03      0.46 o 
  -6  -6   6        1.19        0.65      0.42 o 
  -5  -6   6      337.03      339.69      5.61 o 
  -4  -6   6      137.96      135.69      4.90 o 
  -3  -6   6      893.02      888.64     12.70 o 
  -2  -6   6      257.99      262.31      3.68 o 
  -1  -6   6      654.11      670.47      6.72 o 
   0  -6   6       64.39       86.36      1.85 o 
   1  -6   6      589.83      499.45      5.58 o 
   2  -6   6      462.24      450.50      4.31 o 
   3  -6   6       15.93       18.35      0.72 o 
   4  -6   6      234.47      244.43      2.73 o 
   5  -6   6        2.31        0.23      0.53 o 
   6  -6   6      150.25      161.55      2.58 o 
   7  -6   6       79.39       84.28      1.90 o 
   8  -6   6       37.36       36.58      1.63 o 
   9  -6   6       35.72       35.73      2.21 o 
  10  -6   6       32.78       29.28      2.14 o 
 -11  -5   6      120.85      125.92      3.16 o 
 -10  -5   6        7.69        7.90      0.86 o 
  -9  -5   6       26.80       26.82      1.34 o 
  -8  -5   6       69.92       67.59      1.96 o 
  -7  -5   6       29.48       32.29      1.29 o 
  -6  -5   6        8.30        5.77      1.11 o 
  -5  -5   6      147.84      163.73      2.63 o 
  -4  -5   6        8.94       11.24      0.96 o 
  -3  -5   6      106.29      109.36      2.66 o 
  -2  -5   6     1603.73     1608.71     12.12 o 
  -1  -5   6      144.92      147.50      4.36 o 
   0  -5   6     1584.72     1550.79     12.16 o 
   1  -5   6       66.70       68.10      1.84 o 
   2  -5   6      499.96      492.13      5.13 o 
   3  -5   6      262.43      241.75      2.53 o 
   4  -5   6      398.85      342.60      4.04 o 
   5  -5   6      197.28      196.23      2.34 o 
   6  -5   6       77.04       77.41      1.45 o 
   7  -5   6       62.44       57.65      1.48 o 
   8  -5   6        1.97        1.63      0.57 o 
   9  -5   6       35.38       33.21      2.09 o 
  10  -5   6        1.82        3.40      1.02 o 
  11  -5   6       73.93       60.04      4.13 o 
 -11  -4   6       31.16       32.94      1.67 o 
 -10  -4   6        3.44        2.97      0.73 o 
  -9  -4   6       29.78       30.05      1.41 o 
  -8  -4   6        0.07        0.24      0.49 o 
  -7  -4   6        0.43        0.83      0.44 o 
  -6  -4   6       17.60       23.49      2.02 o 
  -5  -4   6        0.06        1.44      1.94 o 
  -4  -4   6      130.56      159.39      2.86 o 
  -3  -4   6      616.45      629.40     10.72 o 
  -2  -4   6      616.14      597.99      7.09 o 
  -1  -4   6      369.69      321.35      2.98 o 
   0  -4   6       87.75       94.24      1.74 o 
   1  -4   6      467.15      452.41      4.59 o 
   2  -4   6        8.78       11.10      0.77 o 
   3  -4   6      235.41      230.44      2.99 o 
   4  -4   6       16.09       15.53      0.76 o 
   5  -4   6      103.93      100.94      1.33 o 
   6  -4   6       93.37       92.66      1.32 o 
   7  -4   6       73.07       65.74      1.50 o 
   8  -4   6      126.62      122.73      2.62 o 
   9  -4   6       10.17        8.52      0.85 o 
  10  -4   6        1.65        2.01      1.22 o 
  11  -4   6       26.52       28.58      2.17 o 
 -12  -3   6        0.00       -0.72      0.92 o 
 -11  -3   6       21.59       16.98      1.07 o 
 -10  -3   6       69.95       68.24      1.88 o 
  -9  -3   6      163.04      169.06      2.43 o 
  -8  -3   6       17.52       15.52      0.82 o 
  -7  -3   6       12.75       14.88      0.77 o 
  -6  -3   6       63.63       77.00      1.58 o 
  -5  -3   6      456.47      450.13      3.81 o 
  -4  -3   6      803.07      783.45      6.16 o 
  -3  -3   6        9.67       23.53      1.11 o 
  -2  -3   6        7.94       16.31      0.99 o 
  -1  -3   6     1679.02     1778.32     16.36 o 
   0  -3   6       64.35       65.81      1.38 o 
   1  -3   6       58.91       55.38      0.82 o 
   2  -3   6      330.19      310.10      4.28 o 
   3  -3   6       33.22       50.53      1.92 o 
   4  -3   6      302.92      311.51      3.02 o 
   5  -3   6       77.75       72.23      1.06 o 
   6  -3   6      305.63      318.84      2.64 o 
   7  -3   6      226.31      235.06      2.93 o 
   8  -3   6       52.27       49.49      1.64 o 
   9  -3   6       48.56       51.76      2.31 o 
  10  -3   6        3.76        4.71      0.98 o 
  11  -3   6       37.94       36.94      1.91 o 
 -11  -2   6        4.02        7.48      1.35 o 
 -10  -2   6        5.47        4.48      0.75 o 
  -9  -2   6        1.21        0.70      0.44 o 
  -8  -2   6        1.28        1.71      0.42 o 
  -7  -2   6       46.53       44.98      1.23 o 
  -6  -2   6      497.84      519.85      4.22 o 
  -5  -2   6       68.75       60.53      1.15 o 
  -4  -2   6      531.55      516.14      4.38 o 
  -3  -2   6        0.58        4.02      0.37 o 
  -2  -2   6       25.13       13.32      0.61 o 
  -1  -2   6       91.24       80.63      1.22 o 
   0  -2   6       30.43       49.45      1.10 o 
   1  -2   6      350.29      336.99      3.03 o 
   2  -2   6        6.35        5.28      0.44 o 
   3  -2   6       19.26       37.19      1.30 o 
   4  -2   6      121.22      101.63      1.33 o 
   5  -2   6     1594.79     1533.12     14.49 o 
   6  -2   6      654.87      633.63      3.89 o 
   7  -2   6      637.12      626.72      4.87 o 
   8  -2   6     1575.68     1579.24     11.55 o 
   9  -2   6       43.02       42.65      1.98 o 
  10  -2   6        7.12        7.05      0.87 o 
  11  -2   6       48.65       42.50      1.83 o 
  12  -2   6       12.10       12.98      1.20 o 
 -11  -1   6        0.11       -0.70      0.80 o 
 -10  -1   6       55.66       52.54      1.88 o 
  -9  -1   6       38.36       35.33      1.21 o 
  -8  -1   6        0.10       -0.11      0.39 o 
  -7  -1   6      288.94      290.68      3.36 o 
  -6  -1   6        4.51        6.24      0.43 o 
  -5  -1   6     1372.24     1380.88     10.70 o 
  -4  -1   6        2.18        3.38      0.50 o 
  -3  -1   6        4.10        0.94      0.25 o 
  -2  -1   6      323.48      326.59      2.56 o 
  -1  -1   6      250.19      238.06      1.76 o 
   0  -1   6     1173.06     1250.30     12.64 o 
   1  -1   6      250.00      275.26      2.87 o 
   2  -1   6       56.75       63.05      1.70 o 
   3  -1   6      139.69      142.68      2.54 o 
   4  -1   6      135.83      144.90      2.01 o 
   5  -1   6      378.32      368.72      3.21 o 
   6  -1   6     4673.55     4547.83     27.16 o 
   7  -1   6      231.16      215.46      2.68 o 
   8  -1   6     1324.62     1326.64     11.19 o 
   9  -1   6       29.92       32.36      1.19 o 
  10  -1   6      227.03      237.43      4.09 o 
  11  -1   6       64.86       68.11      2.27 o 
  12  -1   6       38.16       36.97      1.81 o 
 -12   0   6       19.40       18.54      2.24 o 
 -11   0   6        8.31        9.23      1.21 o 
 -10   0   6       11.06        9.29      0.74 o 
  -9   0   6      140.63      141.77      2.41 o 
  -8   0   6      490.38      479.24      4.76 o 
  -7   0   6        4.24        4.63      0.49 o 
  -5   0   6      730.44      770.78      5.31 o 
  -4   0   6      222.73      209.85      2.30 o 
  -3   0   6       44.94       46.50      1.37 o 
  -2   0   6      410.37      428.08      3.35 o 
  -1   0   6        2.31        2.24      0.40 o 
   0   0   6      393.50      398.02      2.73 o 
   1   0   6      381.11      429.51      3.46 o 
   2   0   6     1219.61     1258.37     10.43 o 
   3   0   6      387.87      405.72      4.01 o 
   4   0   6     1859.46     1735.90     11.79 o 
   5   0   6      130.63      123.37      1.16 o 
   6   0   6     2163.57     2127.07     11.69 o 
   7   0   6       12.11       13.18      0.76 o 
   8   0   6      273.53      274.42      3.35 o 
   9   0   6      223.11      221.41      3.46 o 
  10   0   6       23.61       21.93      0.90 o 
  11   0   6       18.50       17.14      1.19 o 
  12   0   6        4.50        3.76      1.02 o 
 -11   1   6       26.61       22.10      1.63 o 
 -10   1   6      141.97      140.39      2.86 o 
  -9   1   6      301.71      293.08      3.63 o 
  -8   1   6        2.38        2.13      0.47 o 
  -7   1   6      165.56      160.37      2.35 o 
  -6   1   6        0.05        1.63      0.41 o 
  -5   1   6      169.29      168.24      1.89 o 
  -4   1   6      459.13      441.29      5.37 o 
  -3   1   6      378.54      385.61      3.83 o 
  -2   1   6      204.04      216.44      3.35 o 
  -1   1   6        9.96       16.92      0.50 o 
   0   1   6       19.46       21.71      0.85 o 
   1   1   6       94.25       75.35      0.82 o 
   2   1   6      420.77      461.86      3.31 o 
   3   1   6     2023.21     1995.84     12.25 o 
   4   1   6       50.52       37.94      0.94 o 
   5   1   6      743.68      730.58      5.32 o 
   6   1   6        2.89        6.81      0.29 o 
   7   1   6      443.84      425.97      4.22 o 
   8   1   6        0.03        0.71      0.31 o 
   9   1   6      113.80      112.87      1.86 o 
  10   1   6        1.62        1.38      0.40 o 
  11   1   6        1.17        0.29      0.47 o 
  12   1   6       57.31       53.74      2.66 o 
  13   1   6       37.68       39.50      2.37 o 
 -11   2   6       13.76       16.04      1.48 o 
 -10   2   6       17.89       15.45      1.03 o 
  -9   2   6      111.37      111.18      2.96 o 
  -8   2   6      759.96      784.97      6.69 o 
  -7   2   6        2.17        2.66      0.43 o 
  -6   2   6        7.56       11.46      1.47 o 
  -5   2   6       11.20        9.63      0.51 o 
  -4   2   6      302.08      292.77      6.24 o 
  -3   2   6      361.09      421.16      3.54 o 
  -2   2   6     2559.34     2669.08     16.16 o 
  -1   2   6      251.07      252.35      2.27 o 
   0   2   6        0.09        3.24      0.42 o 
   1   2   6     1100.48     1183.16      6.12 o 
   2   2   6     6123.14     6328.51     32.67 o 
   3   2   6     1349.90     1432.11      9.14 o 
   4   2   6        5.85       15.62      0.81 o 
   5   2   6      356.15      333.70      5.33 o 
   6   2   6       95.04       75.11      1.33 o 
   7   2   6       36.69       44.37      1.19 o 
   8   2   6      177.16      170.44      2.04 o 
   9   2   6       29.62       25.77      1.01 o 
  10   2   6      126.26      120.74      2.27 o 
  11   2   6      292.68      278.63      3.79 o 
  12   2   6        1.31        0.47      0.65 o 
  13   2   6        0.04       -1.02      0.91 o 
 -11   3   6       59.11       54.30      2.50 o 
 -10   3   6      118.90      115.00      2.67 o 
  -9   3   6        2.33        2.94      0.61 o 
  -8   3   6      105.76       98.25      2.26 o 
  -7   3   6       25.19       24.80      1.09 o 
  -6   3   6        1.31        3.49      0.46 o 
  -5   3   6       73.07       87.15      1.55 o 
  -4   3   6      511.66      503.09      4.20 o 
  -3   3   6       80.87       88.77      1.44 o 
  -2   3   6       52.79       71.88      1.13 o 
  -1   3   6     1839.91     1936.28     12.01 o 
   0   3   6     2141.02     2226.97     21.62 o 
   1   3   6        1.73        0.56      0.23 o 
   2   3   6     1024.85     1046.98      6.79 o 
   4   3   6       58.41       64.72      0.97 o 
   5   3   6       16.59       22.55      1.01 o 
   6   3   6       10.37       11.42      0.58 o 
   7   3   6       25.80       15.51      1.55 o 
   8   3   6        3.78        3.20      0.47 o 
   9   3   6      128.55      124.29      1.69 o 
  10   3   6       38.58       30.95      1.03 o 
  11   3   6      465.13      449.72      4.49 o 
  12   3   6       25.32       23.19      1.33 o 
  13   3   6       76.04       75.50      5.53 o 
 -11   4   6        0.76        0.61      0.81 o 
 -10   4   6       54.24       50.35      1.81 o 
  -9   4   6        0.01       -0.21      0.73 o 
  -8   4   6        2.14        1.82      0.80 o 
  -7   4   6      209.01      215.06      3.37 o 
  -6   4   6       17.72       21.48      0.99 o 
  -5   4   6       34.36       32.40      0.96 o 
  -4   4   6       26.21       24.26      0.76 o 
  -3   4   6      206.29      205.26      2.84 o 
  -2   4   6        1.37        1.22      0.23 o 
  -1   4   6      354.59      324.79      2.84 o 
   0   4   6      219.62      230.39      2.75 o 
   1   4   6       16.71       26.18      0.62 o 
   2   4   6       12.39       14.66      0.85 o 
   3   4   6       18.74       14.95      0.33 o 
   4   4   6        1.37        3.31      0.31 o 
   5   4   6       25.36       21.85      0.47 o 
   6   4   6       94.88       91.48      1.35 o 
   7   4   6      134.66      125.13      1.72 o 
   8   4   6      175.84      175.15      2.42 o 
   9   4   6      164.66      155.01      2.15 o 
  10   4   6       52.03       56.42      1.36 o 
  11   4   6       83.90       85.99      1.77 o 
  12   4   6       54.21       59.29      2.44 o 
  13   4   6        4.42        3.95      0.93 o 
 -10   5   6       48.43       49.17      2.96 o 
  -9   5   6        0.01        0.06      0.57 o 
  -8   5   6       16.09       18.14      1.08 o 
  -7   5   6       42.82       43.57      2.51 o 
  -6   5   6       82.00       77.15      2.39 o 
  -5   5   6      221.19      215.47      5.57 o 
  -4   5   6      403.02      384.22      4.29 o 
  -3   5   6       40.92       50.08      1.69 o 
  -2   5   6       80.76       71.61      3.04 o 
  -1   5   6        1.26        1.09      0.37 o 
   0   5   6     1125.47     1166.26     12.64 o 
   1   5   6       81.62       71.97      1.08 o 
   2   5   6        0.44        1.19      0.21 o 
   3   5   6        0.10        0.43      0.16 o 
   4   5   6       76.42       85.52      0.86 o 
   5   5   6       52.66       41.47      0.70 o 
   6   5   6      787.55      759.42      6.63 o 
   7   5   6      339.45      350.89      3.29 o 
   8   5   6      153.27      137.79      1.94 o 
   9   5   6      103.14       99.09      2.60 o 
  10   5   6      166.88      187.07      2.82 o 
  11   5   6       63.54       58.83      1.83 o 
  12   5   6       24.29       25.07      1.83 o 
  13   5   6       32.65       30.99      4.35 o 
 -10   6   6       32.07       25.18      2.04 o 
  -9   6   6      199.36      195.90      3.69 o 
  -8   6   6       54.22       58.20      1.88 o 
  -7   6   6        0.52        0.63      0.61 o 
  -6   6   6      276.62      286.07      5.08 o 
  -5   6   6      479.31      505.22      8.75 o 
  -4   6   6        2.41        4.15      0.84 o 
  -3   6   6       81.56       84.21      2.30 o 
  -2   6   6      150.85      144.41      2.95 o 
  -1   6   6      164.00      174.89      2.64 o 
   0   6   6      108.36      128.64      1.59 o 
   1   6   6      193.95      193.79      3.38 o 
   2   6   6       12.98       17.22      0.51 o 
   3   6   6        8.40       12.73      0.34 o 
   4   6   6        6.46        7.62      0.29 o 
   5   6   6     2237.13     2130.68     17.55 o 
   6   6   6      472.81      460.66      4.41 o 
   7   6   6      246.86      270.83      3.09 o 
   8   6   6        0.76        0.84      0.35 o 
   9   6   6      287.53      308.54      3.67 o 
  10   6   6        0.54       -0.21      0.79 o 
  11   6   6      122.86      133.39      2.87 o 
  12   6   6        2.17        3.32      0.93 o 
  13   6   6       12.65       11.94      1.33 o 
  -9   7   6        0.27        1.17      1.01 o 
  -8   7   6       62.46       56.37      2.40 o 
  -7   7   6      240.46      239.21      4.91 o 
  -6   7   6       72.85       73.38      2.52 o 
  -5   7   6      459.64      489.42      7.09 o 
  -4   7   6      112.98      116.67      2.97 o 
  -3   7   6      324.05      333.30      5.25 o 
  -2   7   6        5.33        7.43      0.78 o 
  -1   7   6       14.04       17.84      1.26 o 
   0   7   6       37.84       33.21      1.13 o 
   1   7   6        6.52        4.72      0.51 o 
   2   7   6      390.18      369.13      6.73 o 
   3   7   6      436.41      384.37      2.59 o 
   4   7   6       16.14       17.47      0.54 o 
   5   7   6      937.31      897.95      4.87 o 
   6   7   6     1108.02     1054.61      6.98 o 
   7   7   6      122.54      113.39      1.92 o 
   8   7   6      120.72      124.34      2.14 o 
   9   7   6       21.92       26.86      1.37 o 
  10   7   6       11.65       10.64      0.89 o 
  11   7   6      101.07       96.98      2.48 o 
  12   7   6       53.65       54.83      3.62 o 
  -8   8   6       30.51       26.44      1.80 o 
  -7   8   6       46.18       54.88      2.40 o 
  -6   8   6       72.93       74.54      2.92 o 
  -5   8   6       29.99       30.33      1.67 o 
  -4   8   6       19.33       23.00      1.43 o 
  -3   8   6        0.60        0.48      0.60 o 
  -2   8   6       21.90       25.45      1.15 o 
  -1   8   6        2.99        1.49      0.48 o 
   0   8   6      243.94      244.79      4.13 o 
   1   8   6      183.93      160.38      2.63 o 
   2   8   6     1128.07     1061.10      9.08 o 
   3   8   6       46.13       44.83      1.08 o 
   4   8   6        2.31        1.59      0.32 o 
   5   8   6      119.25      122.22      1.62 o 
   6   8   6        0.66        0.16      0.47 o 
   7   8   6      357.46      339.28      4.06 o 
   8   8   6       15.02       15.29      1.01 o 
   9   8   6        1.08        0.18      0.56 o 
  10   8   6        2.90        3.11      0.69 o 
  11   8   6        6.85        6.70      1.94 o 
  12   8   6       25.53       25.99      1.84 o 
  -8   9   6       17.80       17.89      2.11 o 
  -7   9   6       61.53       55.25      2.51 o 
  -6   9   6      116.40      117.21      5.73 o 
  -5   9   6        6.68        5.18      0.97 o 
  -4   9   6       44.37       41.80      1.97 o 
  -3   9   6        1.11        0.99      0.72 o 
  -2   9   6        0.00        0.52      0.50 o 
  -1   9   6       56.35       53.91      1.66 o 
   0   9   6      217.18      190.46      3.13 o 
   1   9   6      366.44      326.36      4.21 o 
   2   9   6       46.52       46.28      1.91 o 
   3   9   6      137.61      155.81      2.21 o 
   4   9   6      116.43      124.25      1.93 o 
   5   9   6      398.04      391.54      4.07 o 
   6   9   6       52.65       51.53      1.67 o 
   7   9   6        4.39        3.15      0.62 o 
   8   9   6        5.07        5.70      0.76 o 
   9   9   6        3.82        6.41      0.82 o 
  10   9   6        0.27       -0.10      0.64 o 
  11   9   6       21.77       18.84      3.90 o 
  12   9   6       70.37       69.26      4.11 o 
  -7  10   6        0.04        0.49      1.06 o 
  -6  10   6       11.94       14.35      2.63 o 
  -5  10   6       11.62        9.57      1.23 o 
  -4  10   6        1.23        0.53      0.76 o 
  -3  10   6       47.54       42.67      3.13 o 
  -2  10   6       78.32       87.53      3.09 o 
  -1  10   6      167.97      160.34      3.06 o 
   0  10   6       48.11       57.14      1.76 o 
   1  10   6      199.38      171.55      3.04 o 
   2  10   6      523.89      487.78      5.59 o 
   3  10   6        7.59        8.43      0.60 o 
   4  10   6       47.61       47.72      1.25 o 
   5  10   6       20.44       24.32      1.24 o 
   6  10   6       19.24       19.07      1.11 o 
   7  10   6       31.95       32.19      1.45 o 
   8  10   6        0.00        0.18      0.59 o 
   9  10   6        0.55       -0.13      0.63 o 
  10  10   6      113.31      112.75      2.91 o 
  11  10   6       17.92       24.60      1.84 o 
  -5  11   6       12.85       11.38      1.31 o 
  -4  11   6       10.07       13.08      1.33 o 
  -3  11   6       16.99       20.37      1.55 o 
  -2  11   6      156.80      150.29      3.17 o 
  -1  11   6        8.97        5.69      0.77 o 
   0  11   6       71.17       63.39      1.95 o 
   1  11   6      131.44      126.32      2.70 o 
   2  11   6        1.10        0.27      0.49 o 
   3  11   6      195.71      194.53      2.76 o 
   4  11   6        2.65        1.25      0.66 o 
   5  11   6        5.06        6.63      0.63 o 
   6  11   6        2.25        3.77      0.88 o 
   7  11   6        0.87        0.46      0.65 o 
   8  11   6      241.91      255.88      4.37 o 
   9  11   6      111.14      119.76      3.48 o 
  10  11   6       34.12       31.04      1.63 o 
  -4  12   6       13.25       12.00      1.37 o 
  -3  12   6       22.04       20.75      2.26 o 
  -2  12   6       39.97       38.41      1.81 o 
  -1  12   6        0.67        0.72      0.62 o 
   0  12   6       82.74       77.11      2.27 o 
   1  12   6        2.58        3.05      0.66 o 
   2  12   6       10.93       11.83      0.94 o 
   3  12   6        9.14        9.51      0.85 o 
   4  12   6       47.51       41.46      2.31 o 
   5  12   6       11.58       16.63      0.94 o 
   6  12   6       52.61       68.74      2.15 o 
   7  12   6       22.21       19.03      1.23 o 
   8  12   6        0.17        0.20      0.60 o 
   9  12   6        9.15       10.30      1.04 o 
  10  12   6       31.47       29.43      2.70 o 
  -3  13   6        7.95        6.75      1.76 o 
  -2  13   6      135.21      130.70      3.94 o 
  -1  13   6        4.29        6.67      1.09 o 
   0  13   6       25.25       24.51      1.42 o 
   1  13   6       56.05       55.27      1.98 o 
   2  13   6        0.08       -0.45      0.88 o 
   3  13   6       13.74       16.48      1.14 o 
   4  13   6       40.61       47.18      2.21 o 
   5  13   6       14.95       18.81      1.60 o 
   6  13   6       64.80       60.12      2.11 o 
   7  13   6      194.39      225.45      4.22 o 
   8  13   6        0.12       -0.34      0.84 o 
  -1  14   6       22.51       30.27      2.93 o 
   0  14   6       15.27       16.59      2.06 o 
   1  14   6       77.11       70.58      4.28 o 
   2  14   6        3.02        5.57      0.87 o 
   3  14   6        0.44        2.17      0.89 o 
   4  14   6       46.60       49.72      2.38 o 
   5  14   6      415.51      463.39      8.18 o 
   6  14   6      296.69      301.07      6.40 o 
   7  14   6       11.77       23.02      2.53 o 
  -5 -12   7       16.93       14.65      1.52 o 
  -4 -12   7       26.49       23.65      1.79 o 
  -3 -12   7        6.65        5.98      1.05 o 
  -2 -12   7       51.83       52.99      2.06 o 
  -1 -12   7       83.44       78.99      2.53 o 
   0 -12   7        8.74        8.19      3.32 o 
   1 -12   7       70.35       74.10      3.20 o 
  -7 -11   7        7.43        8.11      1.26 o 
  -6 -11   7       69.69       73.28      2.46 o 
  -5 -11   7      292.09      305.39      5.07 o 
  -4 -11   7       19.78       16.89      1.21 o 
  -3 -11   7        0.01        1.40      0.66 o 
  -2 -11   7      114.47      120.09      3.63 o 
  -1 -11   7       47.20       51.17      2.38 o 
   0 -11   7       40.49       38.37      3.99 o 
   1 -11   7       55.31       59.60      2.69 o 
   2 -11   7      285.64      301.60      9.75 o 
   3 -11   7        0.30        0.92      0.84 o 
   4 -11   7      137.07      147.44      6.51 o 
  -8 -10   7        0.01       -0.52      1.00 o 
  -7 -10   7      111.96      109.85      8.43 o 
  -6 -10   7       40.26       41.69      2.24 o 
  -5 -10   7        9.20        7.41      1.13 o 
  -4 -10   7        3.37        4.34      0.75 o 
  -3 -10   7       10.76       10.48      0.96 o 
  -2 -10   7        3.25        5.57      0.75 o 
  -1 -10   7        1.28        2.39      1.25 o 
   0 -10   7        8.36        9.25      1.17 o 
   1 -10   7        6.00        5.98      1.55 o 
   2 -10   7        1.53        2.25      0.86 o 
   3 -10   7       47.73       44.63      2.23 o 
   4 -10   7       97.77      103.03      3.39 o 
   5 -10   7       12.20       13.14      1.28 o 
   6 -10   7        4.01        2.51      0.79 o 
  -8  -9   7       49.02       47.93      2.53 o 
  -7  -9   7        5.51        8.07      1.17 o 
  -6  -9   7       14.03       11.68      1.27 o 
  -5  -9   7       29.59       34.06      2.34 o 
  -4  -9   7       12.36       14.30      1.88 o 
  -3  -9   7        2.51        2.08      0.56 o 
  -2  -9   7      105.11      104.33      2.08 o 
  -1  -9   7       79.66       85.11      1.84 o 
   0  -9   7      279.69      290.22      3.58 o 
   1  -9   7      257.33      288.14      4.18 o 
   2  -9   7      395.82      394.71      5.11 o 
   3  -9   7       47.86       47.19      1.46 o 
   4  -9   7      201.67      214.71      3.29 o 
   5  -9   7      100.55       98.83      2.32 o 
   6  -9   7        9.16        8.90      0.97 o 
   7  -9   7        7.09        7.40      1.28 o 
  -9  -8   7       52.98       45.25      2.47 o 
  -8  -8   7       38.77       32.26      2.02 o 
  -7  -8   7       31.39       32.20      2.08 o 
  -6  -8   7       24.71       23.98      1.64 o 
  -5  -8   7        4.78        4.75      0.95 o 
  -4  -8   7       71.44       68.79      2.49 o 
  -3  -8   7       61.52       64.73      2.35 o 
  -2  -8   7        2.17        1.82      0.70 o 
  -1  -8   7      302.81      326.28      4.30 o 
   0  -8   7       87.87       78.44      1.69 o 
   1  -8   7     1082.88     1061.58      7.45 o 
   2  -8   7       73.30       70.55      1.96 o 
   3  -8   7       48.06       50.73      1.44 o 
   4  -8   7        8.08        4.17      0.56 o 
   5  -8   7       33.52       32.41      2.04 o 
   6  -8   7        0.00        0.13      0.49 o 
   7  -8   7        4.52        3.49      0.95 o 
   8  -8   7        3.37        1.30      0.97 o 
 -10  -7   7       89.11       84.48      3.39 o 
  -9  -7   7      103.71       97.38      3.70 o 
  -8  -7   7      225.81      220.79      5.12 o 
  -7  -7   7        1.44        3.06      0.92 o 
  -6  -7   7        1.32        1.84      0.82 o 
  -5  -7   7        5.75        7.27      1.01 o 
  -4  -7   7       34.32       34.48      1.74 o 
  -3  -7   7       64.89       67.75      2.33 o 
  -2  -7   7      587.18      589.44      6.27 o 
  -1  -7   7      255.77      238.49      5.64 o 
   0  -7   7      812.58      816.14      7.53 o 
   1  -7   7        3.99        0.95      0.35 o 
   2  -7   7      136.95      153.07      2.40 o 
   3  -7   7        6.25        6.44      0.88 o 
   4  -7   7       33.60       33.13      1.15 o 
   5  -7   7       52.25       43.87      1.37 o 
   6  -7   7      254.98      256.96      4.35 o 
   7  -7   7        7.48        4.01      0.72 o 
   8  -7   7       85.26       84.44      3.26 o 
   9  -7   7       25.32       24.63      1.98 o 
 -10  -6   7        0.50        0.13      2.16 o 
  -9  -6   7        7.33        7.83      1.28 o 
  -8  -6   7      127.71      128.92      3.76 o 
  -7  -6   7       30.27       21.52      1.56 o 
  -6  -6   7       44.93       43.90      2.05 o 
  -5  -6   7      371.75      343.83      5.83 o 
  -4  -6   7      879.39      884.93     10.60 o 
  -3  -6   7       30.54       30.52      1.43 o 
  -2  -6   7     1495.16     1510.92     12.68 o 
  -1  -6   7       22.30       18.18      0.91 o 
   0  -6   7      739.28      683.47      6.72 o 
   1  -6   7      149.57      128.34      2.03 o 
   2  -6   7      162.64      113.13      1.95 o 
   3  -6   7        7.99       12.01      0.62 o 
   4  -6   7       58.24       46.53      1.15 o 
   5  -6   7      134.81      110.54      1.91 o 
   6  -6   7      129.30      105.47      2.09 o 
   7  -6   7      326.66      350.61      5.07 o 
   8  -6   7      255.51      270.41      5.84 o 
   9  -6   7      213.11      223.49      6.23 o 
  10  -6   7       13.79       16.34      2.25 o 
 -11  -5   7       24.69       22.58      1.64 o 
 -10  -5   7       17.44       14.28      1.16 o 
  -9  -5   7       82.77       80.08      2.31 o 
  -8  -5   7        2.34        4.01      0.83 o 
  -7  -5   7      167.52      166.49      3.29 o 
  -6  -5   7        4.34        6.32      0.66 o 
  -5  -5   7      593.86      573.58      7.50 o 
  -4  -5   7       17.21       18.67      1.01 o 
  -3  -5   7      456.86      453.21      7.47 o 
  -2  -5   7      250.09      234.12      4.11 o 
  -1  -5   7       90.88       73.48      1.70 o 
   0  -5   7        3.61        6.71      0.58 o 
   1  -5   7      116.02      126.01      2.24 o 
   2  -5   7       11.80       13.67      0.96 o 
   3  -5   7      485.01      411.12      4.12 o 
   4  -5   7       22.33        7.47      0.50 o 
   5  -5   7       67.65       61.01      1.28 o 
   6  -5   7       90.23       98.55      1.69 o 
   7  -5   7       74.81       71.54      3.40 o 
   8  -5   7      182.37      194.47      4.73 o 
   9  -5   7       65.03       66.32      2.90 o 
  10  -5   7        3.33        2.15      0.96 o 
 -11  -4   7       13.41       12.79      1.18 o 
 -10  -4   7        4.33        4.92      0.82 o 
  -9  -4   7       35.43       34.62      1.56 o 
  -8  -4   7       66.65       65.30      2.38 o 
  -7  -4   7       12.04       12.93      1.19 o 
  -6  -4   7      117.61      113.84      3.09 o 
  -5  -4   7       10.02        8.91      0.91 o 
  -4  -4   7      188.52      171.57      2.89 o 
  -3  -4   7      119.31      124.27      2.79 o 
  -2  -4   7      419.24      415.31      5.66 o 
  -1  -4   7       57.41       63.38      1.87 o 
   0  -4   7       64.71       62.17      1.47 o 
   1  -4   7      156.43      143.86      2.31 o 
   2  -4   7        8.69       12.15      2.03 o 
   3  -4   7        0.21        0.59      0.47 o 
   4  -4   7      163.29      186.09      2.38 o 
   5  -4   7      136.14      132.57      1.88 o 
   6  -4   7      528.70      518.24      4.33 o 
   7  -4   7      222.56      221.12      3.58 o 
   8  -4   7       87.26       92.23      3.10 o 
   9  -4   7       76.94       76.45      3.03 o 
  10  -4   7        0.33        0.96      1.58 o 
  11  -4   7        4.19        4.77      1.68 o 
 -11  -3   7       18.24       20.89      1.18 o 
 -10  -3   7       99.14       97.29      2.32 o 
  -9  -3   7       15.16       12.98      0.84 o 
  -8  -3   7      151.20      152.88      2.56 o 
  -7  -3   7       29.76       25.03      1.01 o 
  -6  -3   7       89.22       94.83      1.71 o 
  -5  -3   7      146.45      142.54      2.06 o 
  -4  -3   7      186.25      174.87      2.64 o 
  -3  -3   7        3.68        5.25      0.66 o 
  -2  -3   7      351.00      367.86      5.03 o 
  -1  -3   7        2.20        5.32      0.63 o 
   0  -3   7      403.57      387.66      4.14 o 
   1  -3   7        2.48        1.97      0.37 o 
   2  -3   7        0.99        0.55      0.39 o 
   3  -3   7      438.49      404.90      4.48 o 
   4  -3   7      604.84      533.63      5.96 o 
   5  -3   7      617.60      606.99      4.57 o 
   6  -3   7      522.25      523.75      5.30 o 
   7  -3   7       64.69       65.25      1.63 o 
   8  -3   7       77.35       74.74      2.01 o 
   9  -3   7      207.76      210.71      3.73 o 
  10  -3   7      180.19      188.58      3.71 o 
  11  -3   7       29.70       31.00      2.19 o 
 -11  -2   7      292.72      299.22      4.36 o 
 -10  -2   7      103.85       99.92      2.20 o 
  -9  -2   7       67.45       67.63      2.21 o 
  -8  -2   7       52.47       54.89      1.48 o 
  -7  -2   7      367.30      367.51      4.05 o 
  -6  -2   7       21.49       18.06      0.71 o 
  -5  -2   7       76.06       93.11      1.51 o 
  -4  -2   7      502.53      514.42      4.51 o 
  -3  -2   7      215.26      240.52      2.66 o 
  -2  -2   7      406.93      416.46      5.88 o 
  -1  -2   7      264.39      277.75      2.72 o 
   0  -2   7      662.59      726.68      5.49 o 
   1  -2   7      947.23     1017.36      7.19 o 
   2  -2   7       52.34       63.03      1.42 o 
   3  -2   7      472.71      432.72      4.57 o 
   4  -2   7     4773.57     4670.44     32.49 o 
   5  -2   7       40.79       30.69      0.78 o 
   6  -2   7      741.45      722.79      5.11 o 
   7  -2   7      242.35      239.67      3.09 o 
   8  -2   7        6.44        8.41      0.86 o 
   9  -2   7        9.33        8.60      0.80 o 
  10  -2   7        0.86        1.79      0.61 o 
  11  -2   7       30.05       32.31      2.16 o 
  12  -2   7       17.14       11.30      2.11 o 
 -11  -1   7       19.12       15.72      1.47 o 
 -10  -1   7       93.50       89.11      2.05 o 
  -9  -1   7       59.62       65.39      1.68 o 
  -8  -1   7       31.30       28.12      1.33 o 
  -7  -1   7        8.06        8.40      0.62 o 
  -6  -1   7       15.91       17.42      0.68 o 
  -5  -1   7      824.02      853.25      6.57 o 
  -4  -1   7      632.96      665.88      5.34 o 
  -3  -1   7      189.06      172.01      2.10 o 
  -2  -1   7     1248.51     1300.74      6.95 o 
  -1  -1   7        6.23        8.44      0.34 o 
   0  -1   7       58.91       50.77      1.49 o 
   1  -1   7      621.34      592.24      4.95 o 
   2  -1   7      850.11      832.04      8.62 o 
   3  -1   7      255.62      243.71      3.73 o 
   4  -1   7     1138.67     1118.92     11.31 o 
   5  -1   7      506.72      489.56      6.15 o 
   6  -1   7       22.58       20.57      1.63 o 
   7  -1   7        4.34        6.41      0.72 o 
   8  -1   7      116.15      115.94      2.58 o 
   9  -1   7       47.06       40.98      1.63 o 
  10  -1   7        3.09        2.21      0.60 o 
  11  -1   7       10.52       10.39      1.30 o 
  12  -1   7       18.16       21.30      2.29 o 
 -11   0   7        0.38       -0.50      1.00 o 
 -10   0   7        0.20        0.74      0.50 o 
  -9   0   7        0.00       -0.01      0.46 o 
  -8   0   7       34.52       34.34      1.16 o 
  -6   0   7        0.53        0.71      0.33 o 
  -5   0   7      518.54      499.00      4.38 o 
  -4   0   7        6.29        7.67      0.48 o 
  -3   0   7      756.91      733.19      4.81 o 
  -2   0   7       11.73       11.44      0.45 o 
  -1   0   7        9.10        3.85      0.24 o 
   0   0   7       52.33       60.18      0.85 o 
   1   0   7      767.13      761.82      6.21 o 
   2   0   7      135.44      143.90      1.53 o 
   3   0   7      132.28      128.24      2.18 o 
   4   0   7        2.97       10.37      1.33 o 
   5   0   7      546.09      519.35      4.25 o 
   6   0   7      125.26      113.59      1.24 o 
   7   0   7      355.39      370.81      5.56 o 
   8   0   7       12.22       12.72      1.59 o 
   9   0   7       16.94       16.11      1.12 o 
  10   0   7       36.17       34.32      1.54 o 
  11   0   7       10.49       10.44      1.58 o 
  12   0   7       14.32       12.67      1.51 o 
 -11   1   7       65.35       57.83      2.60 o 
 -10   1   7      121.90      116.76      3.02 o 
  -9   1   7      139.64      133.91      2.41 o 
  -8   1   7      549.88      577.48      5.51 o 
  -7   1   7        0.10        0.43      0.41 o 
  -6   1   7      354.32      356.19      3.75 o 
  -5   1   7      440.99      444.28      4.01 o 
  -4   1   7      603.35      595.35      4.07 o 
  -3   1   7      771.85      827.49      8.87 o 
  -2   1   7       79.44       62.21      1.23 o 
  -1   1   7       50.34       42.53      1.10 o 
   0   1   7     1902.70     1977.22     10.93 o 
   1   1   7     1438.23     1560.66     10.32 o 
   2   1   7      178.27      240.83      3.57 o 
   3   1   7       94.92       99.89      1.34 o 
   4   1   7        1.53        0.40      0.22 o 
   5   1   7      374.59      367.27      2.82 o 
   6   1   7      344.42      339.49      3.27 o 
   7   1   7      178.15      164.25      2.13 o 
   8   1   7      109.73      107.03      2.17 o 
   9   1   7        7.15        7.24      0.87 o 
  10   1   7       18.80       21.64      1.21 o 
  11   1   7       45.30       38.99      1.69 o 
  12   1   7      111.22      113.77      5.89 o 
 -11   2   7       42.96       32.76      2.01 o 
 -10   2   7      102.42       91.38      2.39 o 
  -9   2   7       19.79       15.70      1.02 o 
  -8   2   7      164.64      160.73      2.94 o 
  -7   2   7       98.73       98.72      2.49 o 
  -6   2   7      790.24      818.21      6.63 o 
  -5   2   7       43.25       40.22      1.00 o 
  -4   2   7      669.65      689.51      6.27 o 
  -3   2   7      225.38      232.24      2.82 o 
  -2   2   7     2190.52     2295.40     14.26 o 
  -1   2   7      198.96      193.49      1.99 o 
   0   2   7      174.23      208.29      1.97 o 
   1   2   7      398.40      411.22      3.35 o 
   2   2   7      412.11      474.59      3.33 o 
   3   2   7       13.47       14.49      0.50 o 
   4   2   7      337.63      370.48      3.53 o 
   5   2   7      162.85      166.66      2.83 o 
   6   2   7       49.74       64.72      1.44 o 
   7   2   7      269.16      259.36      3.02 o 
   8   2   7       38.12       32.66      1.04 o 
   9   2   7      256.06      267.82      3.64 o 
  10   2   7        2.32        2.39      0.48 o 
  11   2   7      113.93      122.82      2.46 o 
  12   2   7       40.98       44.47      1.61 o 
  13   2   7       44.90       44.06      2.44 o 
 -11   3   7        3.31        3.68      1.07 o 
 -10   3   7       86.02       74.48      2.64 o 
  -9   3   7       12.15       11.47      0.92 o 
  -8   3   7      134.82      127.80      3.51 o 
  -7   3   7        8.42        6.67      0.70 o 
  -6   3   7        0.33        0.73      0.41 o 
  -5   3   7      270.38      268.55      3.48 o 
  -4   3   7       35.35       42.69      1.44 o 
  -3   3   7      159.97      169.02      2.03 o 
  -2   3   7      147.43      136.71      1.70 o 
  -1   3   7     1103.76     1207.96      8.01 o 
   0   3   7      876.13      951.08      6.34 o 
   1   3   7      735.41      752.65      5.42 o 
   2   3   7       23.91       19.25      0.48 o 
   3   3   7       51.41       54.17      1.04 o 
   4   3   7      514.66      502.05      5.34 o 
   5   3   7       41.23       41.56      0.78 o 
   6   3   7       39.58       38.14      0.97 o 
   7   3   7        8.81       12.00      1.07 o 
   8   3   7      410.98      386.25      6.89 o 
   9   3   7      259.88      215.73      2.95 o 
  10   3   7        1.35        2.18      0.42 o 
  11   3   7       26.39       27.25      1.05 o 
  12   3   7      176.47      176.52      3.19 o 
  13   3   7       37.79       37.47      2.09 o 
 -10   4   7        2.88        3.09      0.73 o 
  -9   4   7        4.58        4.52      0.67 o 
  -8   4   7        8.76        9.93      1.37 o 
  -7   4   7       12.13       12.25      0.86 o 
  -6   4   7       77.21       72.34      2.09 o 
  -5   4   7      111.30       99.90      2.02 o 
  -4   4   7       17.78       15.46      0.65 o 
  -3   4   7       88.73       87.81      1.43 o 
  -2   4   7      302.76      355.61      3.21 o 
  -1   4   7        7.85        9.71      0.40 o 
   0   4   7      212.30      244.39      2.95 o 
   1   4   7      149.80      172.17      1.89 o 
   2   4   7      352.86      338.64      3.68 o 
   3   4   7      218.44      226.47      2.35 o 
   4   4   7      533.26      512.36      4.77 o 
   5   4   7      343.74      339.23      3.08 o 
   6   4   7        7.42        2.79      0.34 o 
   7   4   7      690.14      658.00      4.95 o 
   8   4   7        0.08        0.68      0.36 o 
   9   4   7      756.79      700.84      5.47 o 
  10   4   7       24.36       27.02      0.98 o 
  11   4   7       50.88       43.68      1.29 o 
  12   4   7        6.97        6.73      1.05 o 
  13   4   7        7.70        7.59      1.12 o 
 -10   5   7       24.08       22.50      1.34 o 
  -9   5   7       32.01       30.79      1.71 o 
  -8   5   7       96.56       98.20      2.41 o 
  -7   5   7        8.73       11.19      0.85 o 
  -6   5   7        0.10        0.02      0.46 o 
  -5   5   7       42.28       40.77      1.32 o 
  -4   5   7      178.47      183.49      2.34 o 
  -3   5   7       87.38       91.50      1.51 o 
  -2   5   7        0.47        0.33      0.32 o 
  -1   5   7       86.24       90.81      1.31 o 
   0   5   7        6.21        4.08      0.46 o 
   1   5   7      754.03      731.75      5.37 o 
   2   5   7      179.92      163.77      1.81 o 
   3   5   7      602.95      601.28      4.07 o 
   4   5   7       12.59       10.23      0.29 o 
   5   5   7      589.53      580.41      4.43 o 
   6   5   7      316.74      277.80      2.65 o 
   7   5   7      304.35      293.44      2.89 o 
   8   5   7       46.29       46.33      1.12 o 
   9   5   7      120.78      108.74      2.07 o 
  10   5   7        6.77        7.61      0.58 o 
  11   5   7       17.87       16.49      0.93 o 
  12   5   7        4.50        3.67      0.88 o 
  13   5   7       18.56       17.75      1.59 o 
  -9   6   7      112.23      113.56      3.45 o 
  -8   6   7        3.32        6.17      1.72 o 
  -7   6   7      136.74      136.24      2.81 o 
  -6   6   7       25.43       27.39      1.24 o 
  -5   6   7       67.65       65.64      2.98 o 
  -4   6   7      125.16      132.46      2.55 o 
  -3   6   7        0.01        0.88      0.57 o 
  -2   6   7        0.11        0.35      0.53 o 
  -1   6   7       10.89       14.64      0.81 o 
   0   6   7      675.29      689.28      6.00 o 
   1   6   7      410.77      405.35      3.71 o 
   2   6   7     1185.48     1215.08     13.35 o 
   3   6   7      159.36      150.39      1.61 o 
   4   6   7     3522.35     3411.03     15.53 o 
   5   6   7     1088.59     1007.54      6.64 o 
   6   6   7      258.42      260.33      2.57 o 
   7   6   7      247.55      258.96      2.74 o 
   8   6   7      116.38      110.89      1.76 o 
   9   6   7        5.64        4.11      0.50 o 
  10   6   7       59.49       61.01      1.74 o 
  11   6   7       20.55       19.55      1.42 o 
  12   6   7       64.39       70.95      4.01 o 
  -9   7   7       18.78       15.69      1.92 o 
  -8   7   7       17.81       15.38      1.39 o 
  -7   7   7        8.18        7.61      1.02 o 
  -6   7   7        7.05        7.45      1.04 o 
  -5   7   7       93.82       97.78      3.31 o 
  -4   7   7        0.01       -0.46      1.23 o 
  -3   7   7        3.79        4.91      0.79 o 
  -2   7   7       57.68       54.61      1.90 o 
  -1   7   7        0.03       -0.31      0.43 o 
   0   7   7      245.02      229.18      3.23 o 
   1   7   7      100.93      103.37      1.98 o 
   2   7   7     1232.18     1221.95      9.99 o 
   3   7   7     3267.23     3128.77     22.31 o 
   4   7   7       11.11       11.78      0.45 o 
   5   7   7      975.33      962.06      6.39 o 
   6   7   7      387.17      364.10      4.39 o 
   7   7   7       62.54       58.82      1.44 o 
   8   7   7        4.38        3.83      0.51 o 
   9   7   7        0.11        0.73      0.59 o 
  10   7   7        6.76        6.78      1.03 o 
  11   7   7      353.13      364.30      8.23 o 
  12   7   7       19.70       22.04      2.41 o 
  -8   8   7        7.99        6.99      1.23 o 
  -7   8   7        0.24       -0.25      0.80 o 
  -6   8   7        0.01        0.96      0.78 o 
  -5   8   7        1.64        2.02      0.77 o 
  -4   8   7      148.54      149.93      3.62 o 
  -3   8   7       71.41       79.45      2.50 o 
  -2   8   7        0.25        0.90      0.58 o 
  -1   8   7      174.54      176.96      2.99 o 
   0   8   7        8.31       11.32      0.80 o 
   1   8   7      521.26      486.79      6.00 o 
   2   8   7      125.42      117.53      2.18 o 
   3   8   7     1243.82     1233.13     10.18 o 
   4   8   7      129.47      127.93      1.71 o 
   5   8   7       37.29       36.15      1.06 o 
   6   8   7       66.06       67.04      1.86 o 
   7   8   7       23.20       19.30      1.44 o 
   8   8   7       84.60       81.52      2.19 o 
   9   8   7        3.55        4.77      0.79 o 
  10   8   7       17.06       17.00      1.17 o 
  11   8   7       78.60       90.18      3.16 o 
  12   8   7        0.06        1.98      1.52 o 
  -7   9   7        0.06        0.60      0.82 o 
  -6   9   7       79.47       82.23      2.97 o 
  -5   9   7        6.97        9.30      1.14 o 
  -4   9   7      135.83      141.94      6.06 o 
  -3   9   7        0.17        2.02      1.03 o 
  -2   9   7       38.26       40.21      1.52 o 
  -1   9   7       87.55       88.37      2.17 o 
   0   9   7      202.64      198.05      4.54 o 
   1   9   7       30.14       32.14      1.24 o 
   2   9   7      559.75      518.38      5.61 o 
   3   9   7       35.84       30.94      1.14 o 
   4   9   7       70.86       69.04      1.30 o 
   5   9   7        0.07       -0.06      0.38 o 
   6   9   7        7.35        6.49      1.13 o 
   7   9   7       71.11       73.95      2.84 o 
   8   9   7      132.61      141.56      4.27 o 
   9   9   7        9.76        9.13      0.94 o 
  10   9   7        1.16        1.17      0.78 o 
  11   9   7       15.58       15.66      1.52 o 
  12   9   7        0.71        1.72      1.28 o 
  -6  10   7       21.53       24.71      1.76 o 
  -5  10   7        8.36        9.83      1.48 o 
  -4  10   7        2.62        2.37      0.88 o 
  -3  10   7      246.67      245.20      5.04 o 
  -2  10   7      301.24      289.40      7.59 o 
  -1  10   7      198.51      177.70      3.29 o 
   0  10   7      159.08      142.76      2.85 o 
   1  10   7       47.51       37.29      1.40 o 
   2  10   7        0.58        0.80      0.49 o 
   3  10   7        6.68        6.14      1.12 o 
   4  10   7       15.16       12.53      0.82 o 
   5  10   7      173.02      167.64      2.59 o 
   6  10   7        0.39        0.75      0.53 o 
   7  10   7       79.49       75.91      2.18 o 
   8  10   7       51.33       55.46      2.02 o 
   9  10   7       34.10       32.33      2.35 o 
  10  10   7        4.80        3.97      1.09 o 
  11  10   7      121.74      133.48      4.33 o 
  -5  11   7       35.48       38.24      2.56 o 
  -4  11   7        1.87        1.85      0.84 o 
  -3  11   7       49.20       46.98      2.39 o 
  -2  11   7       83.26       86.99      2.44 o 
  -1  11   7      158.32      143.75      4.62 o 
   0  11   7        0.21        0.19      0.59 o 
   1  11   7       12.67       10.64      1.40 o 
   2  11   7       28.61       29.23      1.87 o 
   3  11   7        1.06        1.84      0.54 o 
   4  11   7       84.26       71.14      3.27 o 
   5  11   7        7.97        6.75      0.63 o 
   6  11   7      153.96      161.36      3.25 o 
   7  11   7       12.69       11.96      1.01 o 
   8  11   7      211.96      219.53      4.05 o 
   9  11   7       59.08       63.79      2.49 o 
  10  11   7        0.94        0.28      0.70 o 
  -4  12   7        1.53        1.51      1.12 o 
  -3  12   7       16.83       17.45      3.55 o 
  -2  12   7       40.65       38.78      1.72 o 
  -1  12   7       20.05       18.40      1.24 o 
   0  12   7        5.18        8.08      1.19 o 
   1  12   7        1.25        1.33      0.60 o 
   2  12   7       28.17       25.57      1.48 o 
   3  12   7       85.00       74.13      2.64 o 
   4  12   7       60.98       68.13      2.57 o 
   5  12   7      232.60      234.22      4.05 o 
   6  12   7      159.40      161.59      3.58 o 
   7  12   7      104.79      107.75      2.80 o 
   8  12   7        2.15        0.85      0.66 o 
   9  12   7       50.64       51.82      2.08 o 
  -2  13   7        2.07        2.20      0.88 o 
  -1  13   7       67.81       63.63      2.25 o 
   0  13   7        6.48        6.08      0.88 o 
   1  13   7      127.10      119.43      2.94 o 
   2  13   7        4.78        4.53      0.74 o 
   3  13   7      103.65      111.53      3.44 o 
   4  13   7        0.12        0.31      0.71 o 
   5  13   7        1.00       -0.43      0.81 o 
   6  13   7       27.07       31.66      1.77 o 
   7  13   7       53.12       53.32      2.07 o 
   8  13   7        9.02       11.23      1.30 o 
   0  14   7       96.61       97.00      2.83 o 
   1  14   7        0.47        1.44      0.75 o 
   2  14   7      117.65      112.26      5.04 o 
   3  14   7       38.15       40.12      2.22 o 
   4  14   7       35.44       28.27      2.84 o 
   5  14   7       95.40      124.59      7.90 o 
   6  14   7        1.11       -1.71      1.50 o 
  -6 -11   8       22.65       22.10      2.73 o 
  -5 -11   8       57.56       60.90      2.28 o 
  -4 -11   8        1.79        0.83      0.66 o 
  -3 -11   8      121.76      127.80      3.16 o 
  -2 -11   8        5.25        4.72      1.02 o 
  -1 -11   8      218.47      235.24      5.31 o 
   0 -11   8      371.79      388.90      7.19 o 
   1 -11   8        7.90        8.80      1.22 o 
   2 -11   8       99.15      105.93      3.60 o 
   3 -11   8        7.84        8.03      1.29 o 
  -7 -10   8       67.46       75.49      3.18 o 
  -6 -10   8      137.19      136.11      4.13 o 
  -5 -10   8        4.46        2.98      0.90 o 
  -4 -10   8       10.37        8.35      0.86 o 
  -3 -10   8        0.47        0.13      0.47 o 
  -2 -10   8      298.58      310.03      4.86 o 
  -1 -10   8        0.85        1.25      0.77 o 
   0 -10   8      487.38      500.48      7.94 o 
   1 -10   8        0.02        0.69      1.45 o 
   2 -10   8      210.01      220.09      5.04 o 
   3 -10   8       87.35       83.91      3.71 o 
   4 -10   8      502.92      550.50      8.75 o 
   5 -10   8      108.93      106.06      3.54 o 
  -8  -9   8       14.48       17.11      1.65 o 
  -7  -9   8      163.97      179.69      4.81 o 
  -6  -9   8       11.04       12.65      1.38 o 
  -5  -9   8       74.06       74.94      2.88 o 
  -4  -9   8       42.80       39.41      2.05 o 
  -3  -9   8      227.43      217.69      3.72 o 
  -2  -9   8       11.00       10.37      1.05 o 
  -1  -9   8      156.67      153.20      2.62 o 
   0  -9   8        0.72       -0.12      0.62 o 
   1  -9   8        1.33        2.23      0.72 o 
   2  -9   8       30.86       33.69      1.43 o 
   3  -9   8       20.06       17.56      0.97 o 
   4  -9   8       36.44       50.09      1.59 o 
   5  -9   8      223.85      228.53      3.58 o 
   6  -9   8       72.37       67.02      2.29 o 
  -9  -8   8        0.86        1.68      1.07 o 
  -8  -8   8        0.02        0.27      0.86 o 
  -7  -8   8      165.58      177.44      4.65 o 
  -6  -8   8        8.59       12.01      2.62 o 
  -5  -8   8      192.97      205.26      4.71 o 
  -4  -8   8      164.81      157.63      6.78 o 
  -3  -8   8      123.29      115.57      3.28 o 
  -2  -8   8      234.22      241.65      3.79 o 
  -1  -8   8       41.38       37.93      1.42 o 
   0  -8   8      147.96      145.93      2.44 o 
   1  -8   8       19.06       15.40      0.83 o 
   2  -8   8       15.20       17.13      0.89 o 
   3  -8   8        6.08        5.78      0.60 o 
   4  -8   8      125.22      122.64      3.31 o 
   5  -8   8       12.07        9.72      0.84 o 
   6  -8   8      342.18      347.30      4.50 o 
   7  -8   8      141.36      154.33      3.52 o 
   8  -8   8      361.25      378.93      9.96 o 
  -9  -7   8       70.87       74.10      3.13 o 
  -8  -7   8        1.15       -0.68      0.88 o 
  -7  -7   8       77.42       88.36      3.73 o 
  -6  -7   8       92.64       88.34      3.19 o 
  -5  -7   8      191.19      194.69      4.46 o 
  -4  -7   8        2.95        3.24      0.80 o 
  -3  -7   8       69.79       62.41      2.31 o 
  -2  -7   8       60.83       55.36      1.68 o 
  -1  -7   8       21.54       14.47      0.92 o 
   0  -7   8       49.05       31.07      1.05 o 
   1  -7   8      222.61      208.14      2.89 o 
   2  -7   8       11.04        5.26      0.55 o 
   3  -7   8        1.43        3.98      0.46 o 
   4  -7   8       33.88       28.36      1.00 o 
   5  -7   8      124.09      137.46      2.50 o 
   6  -7   8       70.22       69.82      2.04 o 
   7  -7   8       85.49       84.07      2.48 o 
   8  -7   8        0.64        1.07      1.32 o 
 -10  -6   8       44.78       39.62      2.39 o 
  -9  -6   8       67.04       67.76      2.93 o 
  -8  -6   8        1.06        1.64      1.15 o 
  -7  -6   8       38.78       36.56      2.03 o 
  -6  -6   8        3.62        5.79      1.28 o 
  -5  -6   8      101.80      104.02      3.11 o 
  -4  -6   8        0.53        0.08      0.68 o 
  -3  -6   8      152.30      168.15      3.61 o 
  -2  -6   8      230.60      207.15      5.74 o 
  -1  -6   8      376.13      342.95      4.40 o 
   0  -6   8      407.36      380.67      4.67 o 
   1  -6   8      319.46      302.85      4.05 o 
   2  -6   8       31.78       37.41      1.34 o 
   3  -6   8        3.62        0.30      0.37 o 
   4  -6   8      454.58      466.00      4.29 o 
   5  -6   8        0.04        0.56      0.38 o 
   6  -6   8      650.09      652.58      6.22 o 
   7  -6   8       26.25       27.44      1.40 o 
   8  -6   8        4.40        2.82      1.00 o 
   9  -6   8        4.24        2.92      1.07 o 
 -10  -5   8       63.86       62.87      2.92 o 
  -9  -5   8        3.38        7.29      1.18 o 
  -8  -5   8       39.12       38.64      2.11 o 
  -7  -5   8       49.35       44.19      3.74 o 
  -6  -5   8      164.89      168.60      5.74 o 
  -5  -5   8      216.10      222.56      3.69 o 
  -4  -5   8      191.15      194.94      3.35 o 
  -3  -5   8      289.35      286.44      4.89 o 
  -2  -5   8      354.80      365.92      5.60 o 
  -1  -5   8       92.01       88.00      1.96 o 
   0  -5   8      488.38      450.57      5.28 o 
   1  -5   8       21.44       17.95      0.91 o 
   2  -5   8      977.48      851.60      9.77 o 
   3  -5   8      150.13      136.25      3.31 o 
   4  -5   8      461.73      435.13      3.96 o 
   5  -5   8      210.59      211.47      2.59 o 
   6  -5   8      313.72      317.66      3.36 o 
   7  -5   8      211.92      222.93      3.99 o 
   8  -5   8        8.16        8.61      1.21 o 
   9  -5   8       38.76       36.45      2.22 o 
  10  -5   8       19.61       21.04      1.87 o 
 -11  -4   8        0.18        0.81      0.83 o 
 -10  -4   8       31.53       30.87      1.60 o 
  -9  -4   8        0.53        0.66      0.59 o 
  -8  -4   8       14.80       14.83      1.78 o 
  -7  -4   8      119.74      111.29      3.29 o 
  -6  -4   8       16.70       14.08      1.20 o 
  -5  -4   8        1.96        2.50      0.71 o 
  -4  -4   8        7.79        7.66      0.87 o 
  -3  -4   8      197.00      190.60      4.47 o 
  -2  -4   8       43.60       37.15      1.54 o 
  -1  -4   8      297.51      286.65      5.68 o 
   0  -4   8       37.04       32.77      1.13 o 
   1  -4   8      326.27      288.89      3.66 o 
   2  -4   8        0.85        1.77      0.56 o 
   3  -4   8      622.99      573.51      7.27 o 
   4  -4   8      136.96      161.18      2.28 o 
   5  -4   8       96.02       98.20      2.17 o 
   6  -4   8       30.79       28.61      0.90 o 
   7  -4   8      218.54      212.34      4.65 o 
   8  -4   8        0.36        1.04      0.72 o 
   9  -4   8       41.25       37.50      2.20 o 
  10  -4   8       99.81       98.89      3.72 o 
 -11  -3   8        0.60        2.25      0.69 o 
 -10  -3   8        4.34        6.17      0.80 o 
  -9  -3   8        4.65        5.21      1.14 o 
  -8  -3   8       42.28       41.99      1.38 o 
  -7  -3   8       66.61       71.35      2.55 o 
  -6  -3   8      116.85      113.37      1.86 o 
  -5  -3   8       97.94       96.01      1.83 o 
  -4  -3   8       19.33       16.61      0.85 o 
  -3  -3   8      303.12      298.82      5.10 o 
  -2  -3   8      792.90      764.30      8.68 o 
  -1  -3   8      792.41      813.28      8.99 o 
   0  -3   8      311.02      291.74      3.57 o 
   1  -3   8       51.45       66.18      1.79 o 
   2  -3   8      211.12      215.55      3.08 o 
   3  -3   8       22.48       21.14      0.95 o 
   4  -3   8       21.01       21.75      1.91 o 
   5  -3   8      152.57      142.96      1.89 o 
   6  -3   8      334.94      339.65      3.24 o 
   7  -3   8        9.34        9.31      0.79 o 
   8  -3   8       37.43       33.17      2.12 o 
   9  -3   8       13.28       11.66      1.56 o 
  10  -3   8       67.89       65.36      6.40 o 
  11  -3   8       16.57       15.71      1.66 o 
 -11  -2   8       59.77       58.25      1.92 o 
 -10  -2   8        1.84        1.77      0.56 o 
  -9  -2   8        1.47        1.51      0.54 o 
  -8  -2   8       36.94       35.00      1.25 o 
  -7  -2   8       66.04       60.10      1.55 o 
  -6  -2   8      122.02      130.41      1.96 o 
  -5  -2   8       92.24       81.78      1.95 o 
  -4  -2   8      160.19      145.44      4.31 o 
  -3  -2   8       35.48       30.05      0.92 o 
  -2  -2   8      298.77      266.12      3.28 o 
  -1  -2   8      272.49      263.56      2.75 o 
   0  -2   8      321.68      315.17      3.19 o 
   1  -2   8       34.70       39.48      1.11 o 
   2  -2   8       75.10       53.79      1.39 o 
   3  -2   8       12.08       15.15      0.93 o 
   4  -2   8        8.48        8.04      1.08 o 
   5  -2   8     1144.87     1087.06      7.08 o 
   6  -2   8      772.64      760.22      5.43 o 
   7  -2   8        3.34        4.11      0.65 o 
   8  -2   8        5.42        3.60      0.89 o 
   9  -2   8       64.58       66.33      2.72 o 
  10  -2   8        1.00        0.47      0.81 o 
  11  -2   8       45.70       44.50      4.22 o 
 -11  -1   8        2.11        2.02      1.02 o 
 -10  -1   8       38.03       40.10      1.47 o 
  -9  -1   8       98.37       99.37      2.15 o 
  -8  -1   8       67.26       71.45      1.75 o 
  -7  -1   8      401.26      401.88      5.03 o 
  -6  -1   8       78.79       81.80      1.49 o 
  -5  -1   8      494.75      481.70      4.47 o 
  -4  -1   8       31.67       28.10      0.89 o 
  -3  -1   8      559.75      528.70      4.56 o 
  -2  -1   8      314.96      348.94      2.52 o 
  -1  -1   8      294.60      305.06      2.30 o 
   0  -1   8      165.76      175.03      1.87 o 
   1  -1   8      184.47      179.22      2.03 o 
   2  -1   8      559.60      527.71      6.30 o 
   3  -1   8      769.36      738.65      8.23 o 
   4  -1   8     4317.60     4137.03     35.70 o 
   5  -1   8       21.57       18.98      0.81 o 
   6  -1   8     3342.57     3253.27     20.04 o 
   7  -1   8      211.43      195.11      3.95 o 
   8  -1   8      396.52      396.08      5.31 o 
   9  -1   8      193.35      203.94      3.77 o 
  10  -1   8      132.38      127.68      4.42 o 
  11  -1   8        2.74        0.41      0.89 o 
  12  -1   8       72.60       79.43      5.02 o 
 -11   0   8       18.13       14.42      1.51 o 
 -10   0   8       21.18       17.52      1.27 o 
  -9   0   8        3.40        4.17      0.58 o 
  -8   0   8        2.83        9.71      1.08 o 
  -7   0   8       61.67       65.59      1.58 o 
  -6   0   8      309.51      311.70      3.12 o 
  -5   0   8      271.78      265.48      3.00 o 
  -4   0   8      996.70     1023.02      7.54 o 
  -3   0   8      686.88      707.74      4.83 o 
  -2   0   8      706.43      716.79      5.32 o 
  -1   0   8      248.97      272.97      2.26 o 
   0   0   8       13.53       14.98      0.60 o 
   1   0   8      275.42      252.53      2.16 o 
   2   0   8       19.99       14.45      0.62 o 
   3   0   8        0.36        0.03      0.31 o 
   4   0   8     2971.51     2888.64     34.28 o 
   5   0   8        1.40        2.47      0.46 o 
   6   0   8     2511.04     2447.52     22.67 o 
   7   0   8       19.34       17.54      1.15 o 
   8   0   8      120.27      125.93      3.57 o 
   9   0   8      286.15      285.78      4.47 o 
  10   0   8      124.31      124.41      2.97 o 
  11   0   8       19.22       18.08      1.67 o 
  12   0   8        3.02        4.13      1.13 o 
 -11   1   8       60.73       53.83      3.46 o 
 -10   1   8       15.54       12.41      1.00 o 
  -9   1   8        0.06        0.89      0.56 o 
  -8   1   8        0.20        0.36      0.61 o 
  -7   1   8        9.44       10.03      0.70 o 
  -6   1   8      169.32      173.47      2.52 o 
  -5   1   8        0.24        0.14      0.34 o 
  -4   1   8      226.50      233.90      2.67 o 
  -3   1   8      136.00      143.31      1.76 o 
  -2   1   8        5.89        5.33      0.36 o 
  -1   1   8      135.91      147.52      1.99 o 
   0   1   8      142.68      150.54      1.91 o 
   1   1   8       63.70       51.97      0.84 o 
   2   1   8        7.86        4.90      0.41 o 
   3   1   8       85.48       79.06      1.27 o 
   4   1   8      125.72      124.67      1.59 o 
   5   1   8      103.79      107.14      1.95 o 
   6   1   8       16.72       15.66      0.96 o 
   7   1   8      269.53      252.96      3.56 o 
   8   1   8       13.99       10.21      0.76 o 
   9   1   8       32.30       37.06      1.51 o 
  10   1   8        0.13        0.11      0.54 o 
  11   1   8       19.69       16.82      1.20 o 
  12   1   8        4.70        5.70      1.93 o 
 -10   2   8      230.09      230.83      4.01 o 
  -9   2   8        4.44        3.62      0.66 o 
  -8   2   8      179.37      172.10      3.14 o 
  -7   2   8      131.00      131.40      2.25 o 
  -6   2   8        5.87        7.35      0.61 o 
  -5   2   8      287.50      304.27      3.23 o 
  -4   2   8      347.98      362.46      4.08 o 
  -3   2   8        4.88        3.70      0.44 o 
  -2   2   8      135.72      146.39      1.83 o 
  -1   2   8      971.51     1029.90      7.11 o 
   0   2   8     1537.82     1640.82     12.62 o 
   1   2   8       94.37       90.31      1.35 o 
   2   2   8      255.47      243.70      2.40 o 
   3   2   8       41.05       35.15      0.75 o 
   4   2   8      838.41      762.15      7.50 o 
   5   2   8        0.21        0.10      0.29 o 
   6   2   8      554.44      506.33     13.03 o 
   7   2   8       15.86       14.09      0.67 o 
   8   2   8       54.96       44.01      1.44 o 
   9   2   8       17.01       13.41      1.14 o 
  10   2   8      149.85      141.98      3.07 o 
  11   2   8        4.03        5.48      0.78 o 
  12   2   8      162.13      159.05      4.65 o 
 -10   3   8      120.87      107.42      2.72 o 
  -9   3   8        0.22        0.45      0.56 o 
  -8   3   8      208.65      211.51      3.56 o 
  -7   3   8      104.30       98.29      2.23 o 
  -6   3   8        5.21        5.30      0.59 o 
  -5   3   8       15.38       11.03      0.81 o 
  -4   3   8      316.73      337.96      3.92 o 
  -3   3   8      214.73      214.03      2.76 o 
  -2   3   8      578.04      599.58      4.74 o 
  -1   3   8       11.18       10.23      0.44 o 
   0   3   8      619.88      637.71      5.46 o 
   1   3   8      275.51      254.73      2.40 o 
   2   3   8     1295.76     1310.37      6.43 o 
   3   3   8       45.82       37.25      0.67 o 
   4   3   8      377.14      380.19      3.05 o 
   5   3   8      487.22      451.06      3.45 o 
   6   3   8        9.65        4.95      0.47 o 
   7   3   8      194.75      184.41      2.99 o 
   8   3   8       35.35       28.73      1.44 o 
   9   3   8       52.35       42.83      1.50 o 
  10   3   8       33.40       32.98      1.26 o 
  11   3   8       13.93       13.31      0.84 o 
  12   3   8       18.77       20.18      1.85 o 
 -10   4   8       69.55       65.43      2.15 o 
  -9   4   8       30.08       23.61      1.30 o 
  -8   4   8       20.42       25.14      1.25 o 
  -7   4   8        2.48        1.55      0.53 o 
  -6   4   8        6.98        9.46      1.45 o 
  -5   4   8       68.03       67.73      1.68 o 
  -4   4   8        9.29       11.02      0.59 o 
  -3   4   8        0.06        1.46      0.45 o 
  -2   4   8       88.85       91.55      1.41 o 
  -1   4   8        2.27        1.40      0.31 o 
   0   4   8       30.04       27.85      0.93 o 
   1   4   8      231.19      223.33      2.15 o 
   2   4   8      390.04      412.14      3.14 o 
   3   4   8     1523.82     1515.72     13.26 o 
   4   4   8       30.53       18.25      0.41 o 
   5   4   8        1.82        2.14      0.37 o 
   6   4   8       11.36       10.22      0.61 o 
   7   4   8      160.26      116.26      1.56 o 
   8   4   8        9.44       12.07      0.62 o 
   9   4   8       11.85       10.77      0.71 o 
  10   4   8       74.18       78.75      1.66 o 
  11   4   8        0.09        0.08      0.42 o 
  12   4   8      172.09      176.87      3.20 o 
  -9   5   8        9.33        8.26      1.13 o 
  -8   5   8       28.20       29.38      1.73 o 
  -7   5   8        0.02        0.88      0.55 o 
  -6   5   8      167.71      169.71      2.98 o 
  -5   5   8        1.27        1.11      0.44 o 
  -4   5   8       23.07       21.51      0.80 o 
  -3   5   8       21.63       18.16      0.69 o 
  -2   5   8      153.49      144.17      1.87 o 
  -1   5   8        0.53        0.08      0.37 o 
   0   5   8      472.14      480.68      5.09 o 
   1   5   8      238.98      222.24      2.37 o 
   2   5   8      785.54      754.68      7.20 o 
   3   5   8       19.40       14.72      0.49 o 
   4   5   8      121.45      102.48      1.04 o 
   5   5   8        1.05        2.51      0.25 o 
   6   5   8      115.77      105.30      1.51 o 
   7   5   8      591.82      520.95      4.25 o 
   8   5   8       40.22       50.66      1.40 o 
   9   5   8        3.03        5.20      0.54 o 
  10   5   8      151.90      171.36      3.19 o 
  11   5   8       85.10       81.21      2.02 o 
  12   5   8      108.48      107.99      4.91 o 
  -9   6   8        4.20        4.38      0.98 o 
  -8   6   8       98.54       99.20      5.11 o 
  -7   6   8      409.34      412.40     13.54 o 
  -6   6   8       11.35       11.67      1.16 o 
  -5   6   8       27.11       30.89      1.79 o 
  -4   6   8       30.76       28.77      1.48 o 
  -3   6   8       35.48       38.97      1.31 o 
  -2   6   8       51.90       50.26      1.45 o 
  -1   6   8      302.90      325.64      4.83 o 
   0   6   8      197.79      196.66      2.29 o 
   1   6   8        0.05        0.99      0.28 o 
   2   6   8        0.89        1.94      0.42 o 
   3   6   8      468.85      440.91      3.38 o 
   4   6   8      886.70      883.25      5.69 o 
   5   6   8        0.04        2.73      0.48 o 
   6   6   8       22.01       31.09      1.01 o 
   7   6   8        4.06        6.34      0.66 o 
   8   6   8       24.73       17.43      1.35 o 
   9   6   8      172.78      184.22      2.87 o 
  10   6   8        7.41        8.88      0.85 o 
  11   6   8       70.97       71.75      3.59 o 
  12   6   8        2.13        2.00      1.16 o 
  -8   7   8        5.20        3.83      1.39 o 
  -7   7   8      207.74      227.00      4.97 o 
  -6   7   8      145.40      131.56      6.45 o 
  -5   7   8      491.44      517.80      7.58 o 
  -4   7   8        8.56       11.79      1.12 o 
  -3   7   8        7.97       10.14      0.76 o 
  -2   7   8       45.59       53.03      1.92 o 
  -1   7   8        4.97        6.54      0.67 o 
   0   7   8       59.83       75.75      2.43 o 
   1   7   8        0.09        1.42      0.47 o 
   2   7   8       16.37       21.72      1.38 o 
   3   7   8     2063.63     1999.32     15.04 o 
   4   7   8     1000.69      960.05      7.08 o 
   5   7   8      230.78      235.95      2.43 o 
   6   7   8      384.32      383.60      4.61 o 
   7   7   8       14.85       15.61      0.81 o 
   8   7   8       72.52       68.92      1.67 o 
   9   7   8       35.48       37.11      1.30 o 
  10   7   8      189.38      198.99      4.47 o 
  11   7   8        0.18        0.77      0.99 o 
  12   7   8       34.17       36.71      3.04 o 
  -8   8   8      119.45      119.11      5.07 o 
  -7   8   8       66.46       67.27      2.75 o 
  -6   8   8        5.54        6.64      1.05 o 
  -5   8   8        0.00        0.13      0.75 o 
  -4   8   8      202.60      205.79      4.39 o 
  -3   8   8        4.20        5.37      0.88 o 
  -2   8   8       62.68       60.15      2.14 o 
  -1   8   8       79.19       68.55      1.86 o 
   0   8   8       96.85       89.22      2.06 o 
   1   8   8      921.57      917.60      8.43 o 
   2   8   8       45.03       39.62      1.29 o 
   3   8   8      126.67      120.62      2.15 o 
   4   8   8        4.67        5.79      0.61 o 
   5   8   8       85.56       85.69      1.68 o 
   6   8   8        9.60        9.64      0.84 o 
   7   8   8       99.55       95.86      3.14 o 
   8   8   8       61.56       54.51      1.82 o 
   9   8   8      266.41      268.48      4.34 o 
  10   8   8       50.14       57.47      2.25 o 
  11   8   8       94.54      108.20      3.46 o 
  -7   9   8        0.18       -0.94      1.19 o 
  -6   9   8        7.18       10.18      1.99 o 
  -5   9   8        3.85        2.58      0.80 o 
  -4   9   8       10.88       10.75      1.37 o 
  -3   9   8       68.83       72.38      2.56 o 
  -2   9   8       49.64       51.24      2.07 o 
  -1   9   8        1.00        0.74      0.56 o 
   0   9   8       39.15       38.25      1.55 o 
   1   9   8       27.88       26.51      2.06 o 
   2   9   8      190.47      190.39      3.05 o 
   3   9   8      110.50      103.96      2.11 o 
   4   9   8       24.91       25.03      1.12 o 
   5   9   8        2.54        2.12      0.44 o 
   6   9   8       36.23       37.25      1.49 o 
   7   9   8       59.54       69.60      2.06 o 
   8   9   8       76.89       71.11      2.14 o 
   9   9   8       11.83       14.54      1.11 o 
  10   9   8       22.18       21.41      1.34 o 
  11   9   8        4.95        4.19      0.97 o 
  -6  10   8        0.04        0.24      0.88 o 
  -5  10   8       29.20       29.03      2.92 o 
  -4  10   8        3.72        4.48      0.98 o 
  -3  10   8        6.48        4.19      1.44 o 
  -2  10   8        6.92        6.89      1.02 o 
  -1  10   8       26.44       26.22      1.32 o 
   0  10   8      472.86      452.44      7.02 o 
   1  10   8       17.20       19.23      1.08 o 
   2  10   8      272.49      270.78      3.93 o 
   3  10   8        0.49        2.08      0.52 o 
   4  10   8       91.62       92.69      2.23 o 
   5  10   8      123.88      120.45      2.67 o 
   6  10   8      178.61      175.06      4.03 o 
   7  10   8       37.93       41.11      1.67 o 
   8  10   8        0.85       -0.07      0.64 o 
   9  10   8        1.26        1.40      0.72 o 
  10  10   8        0.37       -0.31      0.66 o 
  11  10   8       20.44       18.59      1.65 o 
  -4  11   8      102.46       98.67      3.37 o 
  -3  11   8       56.48       57.10      2.50 o 
  -2  11   8       15.68       10.95      1.22 o 
  -1  11   8      191.76      185.78      3.59 o 
   0  11   8       13.19       10.08      0.90 o 
   1  11   8       87.43       85.08      2.26 o 
   2  11   8       16.00       13.51      0.95 o 
   3  11   8      150.46      158.06      3.78 o 
   4  11   8       49.61       47.41      1.69 o 
   5  11   8      173.50      175.36      3.37 o 
   6  11   8      107.95      118.71      2.89 o 
   7  11   8       20.63       23.07      1.60 o 
   8  11   8       74.45       75.20      2.35 o 
   9  11   8       80.52       89.87      2.64 o 
  10  11   8        2.63        1.75      0.76 o 
  -3  12   8        0.05        1.12      0.82 o 
  -2  12   8       29.69       24.96      1.73 o 
  -1  12   8       51.89       52.50      1.98 o 
   0  12   8       95.89      107.34      2.75 o 
   1  12   8       33.34       32.70      1.51 o 
   2  12   8      106.25      105.07      2.58 o 
   3  12   8        8.59        7.12      1.03 o 
   4  12   8      156.59      162.36      3.98 o 
   5  12   8       19.50       18.23      1.21 o 
   6  12   8       16.82       18.50      1.26 o 
   7  12   8       26.15       30.51      1.58 o 
   8  12   8       81.50       90.51      2.68 o 
   9  12   8        0.15        0.19      0.71 o 
  -2  13   8       28.07       24.70      2.64 o 
  -1  13   8        2.78        2.63      0.68 o 
   0  13   8       35.30       35.96      2.18 o 
   1  13   8        1.76        2.34      0.72 o 
   2  13   8      227.81      255.61      5.49 o 
   3  13   8      200.19      204.56      4.80 o 
   4  13   8       18.58       17.73      1.45 o 
   5  13   8        2.68        2.88      0.94 o 
   6  13   8        0.94       -0.48      0.68 o 
   7  13   8        1.82        3.30      0.81 o 
   8  13   8       58.59       46.11      3.56 o 
   1  14   8       39.81       48.45      3.04 o 
   2  14   8        1.00        1.88      0.97 o 
   3  14   8      144.03      165.55      4.46 o 
   4  14   8      249.56      270.47      6.19 o 
   5  14   8       35.73       42.22      3.38 o 
  -4 -11   9      172.72      176.32      4.83 o 
  -3 -11   9       38.79       41.92      2.99 o 
  -2 -11   9       24.23       25.10      1.87 o 
  -1 -11   9      101.58      108.03      3.62 o 
   0 -11   9        0.14       -0.61      2.26 o 
   1 -11   9       14.63       22.75      1.82 o 
   2 -11   9       91.70      107.06      3.68 o 
  -6 -10   9       28.73       37.10      3.31 o 
  -5 -10   9       83.31       81.25      3.51 o 
  -4 -10   9       14.11       13.18      1.30 o 
  -3 -10   9      139.69      140.49      3.13 o 
  -2 -10   9       12.15       11.07      0.88 o 
  -1 -10   9        5.60        4.30      1.01 o 
   0 -10   9       47.41       49.20      4.32 o 
   1 -10   9       46.45       40.13      3.83 o 
   2 -10   9      142.64      161.68      4.39 o 
   3 -10   9      137.49      146.09      7.21 o 
   4 -10   9        0.68        0.22      0.85 o 
  -7  -9   9       19.60       20.65      1.83 o 
  -6  -9   9       17.96       16.66      1.99 o 
  -5  -9   9        9.76        9.74      1.20 o 
  -4  -9   9        0.08       -0.33      0.58 o 
  -3  -9   9       58.81       55.38      1.90 o 
  -2  -9   9        0.58       -0.17      0.55 o 
  -1  -9   9      254.75      286.25      3.85 o 
   0  -9   9       84.93       88.22      2.33 o 
   1  -9   9        0.27        0.12      0.62 o 
   2  -9   9      517.94      537.69      6.55 o 
   3  -9   9      141.00      160.93      3.28 o 
   4  -9   9       68.60       67.20      1.90 o 
   5  -9   9       58.52       58.88      1.83 o 
   6  -9   9        3.86        5.02      0.95 o 
  -8  -8   9       32.47       33.99      2.23 o 
  -7  -8   9        7.81        6.56      1.15 o 
  -6  -8   9        6.30        7.30      1.09 o 
  -5  -8   9       15.98       15.20      1.41 o 
  -4  -8   9       24.89       24.10      1.64 o 
  -3  -8   9       50.50       53.44      2.12 o 
  -2  -8   9      103.04       95.72      3.77 o 
  -1  -8   9      995.17     1004.71     13.33 o 
   0  -8   9        6.00        5.19      0.70 o 
   1  -8   9      348.91      377.30      6.12 o 
   2  -8   9        4.44        2.25      0.54 o 
   3  -8   9      147.25      154.43      4.17 o 
   4  -8   9       28.45       31.26      1.26 o 
   5  -8   9       20.82       17.81      1.22 o 
   6  -8   9       11.42       12.29      1.60 o 
   7  -8   9       80.89       74.99      3.16 o 
  -9  -7   9       73.13       84.02      4.55 o 
  -8  -7   9       11.55       14.28      1.52 o 
  -7  -7   9       40.00       41.95      2.29 o 
  -6  -7   9       88.18       84.78      3.15 o 
  -5  -7   9       17.11       20.38      1.83 o 
  -4  -7   9       40.24       37.28      1.94 o 
  -3  -7   9       91.49       94.46      2.97 o 
  -2  -7   9      214.51      205.87      3.19 o 
  -1  -7   9      157.23      163.58      3.06 o 
   0  -7   9      241.42      264.72      4.00 o 
   1  -7   9      101.80       99.88      2.00 o 
   2  -7   9      336.92      337.72      4.06 o 
   3  -7   9       41.42       35.66      1.13 o 
   4  -7   9       64.79       56.97      1.44 o 
   5  -7   9        8.15        9.34      0.68 o 
   6  -7   9       90.36       90.59      2.52 o 
   7  -7   9       56.34       57.54      2.69 o 
   8  -7   9        1.24        1.81      0.89 o 
  -9  -6   9      168.09      171.03      6.19 o 
  -8  -6   9        5.62        4.35      1.00 o 
  -7  -6   9      116.01      118.27      3.66 o 
  -6  -6   9       14.29       12.93      1.58 o 
  -5  -6   9      115.47      110.65      3.31 o 
  -4  -6   9      365.89      365.27      5.13 o 
  -3  -6   9       27.03       33.83      1.46 o 
  -2  -6   9      252.87      230.90      4.55 o 
  -1  -6   9      288.12      277.71      3.99 o 
   0  -6   9       19.16       39.49      1.45 o 
   1  -6   9        0.50        0.80      0.47 o 
   2  -6   9       13.29       12.41      1.07 o 
   3  -6   9        0.06        0.13      0.40 o 
   4  -6   9        0.12        0.46      0.41 o 
   5  -6   9        2.31        2.39      0.45 o 
   6  -6   9        5.11        9.70      1.08 o 
   7  -6   9       97.75      106.38      3.51 o 
   8  -6   9        9.78        9.84      1.29 o 
   9  -6   9       16.14       15.92      2.23 o 
 -10  -5   9        7.08        7.82      1.36 o 
  -9  -5   9       88.54       88.23      3.36 o 
  -8  -5   9        2.30        2.54      1.62 o 
  -7  -5   9      467.85      487.39      7.91 o 
  -6  -5   9       28.30       32.50      2.65 o 
  -5  -5   9      215.15      221.66      3.81 o 
  -4  -5   9       16.54       14.65      1.97 o 
  -3  -5   9      844.01      835.13     10.09 o 
  -2  -5   9        9.19        6.60      0.86 o 
  -1  -5   9      523.15      508.10      5.68 o 
   0  -5   9      116.48      112.82      2.31 o 
   1  -5   9       82.21       62.15      1.69 o 
   2  -5   9      128.05      117.02      4.02 o 
   3  -5   9       60.08       45.89      1.85 o 
   4  -5   9      113.70       96.55      1.71 o 
   5  -5   9       16.71       16.68      0.88 o 
   6  -5   9      237.57      255.65      3.04 o 
   7  -5   9       18.53       19.49      1.96 o 
   8  -5   9      100.97       99.98      3.47 o 
   9  -5   9       30.15       30.44      2.46 o 
 -10  -4   9       30.48       33.25      2.16 o 
  -9  -4   9       41.60       35.75      2.22 o 
  -8  -4   9       12.01       10.47      1.26 o 
  -7  -4   9       93.27       98.76      7.72 o 
  -6  -4   9       26.75       20.95      1.19 o 
  -5  -4   9       10.71       12.64      0.93 o 
  -4  -4   9      754.60      755.64      9.35 o 
  -3  -4   9       63.39       60.95      2.14 o 
  -2  -4   9      693.99      681.61     17.33 o 
  -1  -4   9       87.40       87.14      2.12 o 
   0  -4   9      206.50      182.43      4.11 o 
   1  -4   9       34.49       25.11      1.04 o 
   2  -4   9       20.03       10.40      0.91 o 
   3  -4   9        4.88        4.20      0.70 o 
   4  -4   9       64.82       58.27      2.04 o 
   5  -4   9      282.74      285.84      3.34 o 
   6  -4   9      254.11      245.89      2.85 o 
   7  -4   9      216.73      236.36      5.07 o 
   8  -4   9       29.10       27.55      1.82 o 
   9  -4   9       54.43       47.40      3.06 o 
  10  -4   9        0.91       -0.22      0.94 o 
 -10  -3   9       68.77       66.73      2.32 o 
  -9  -3   9        0.28        0.77      0.72 o 
  -8  -3   9       82.62       83.72      2.17 o 
  -7  -3   9       18.37       15.80      0.91 o 
  -6  -3   9      117.14      114.51      2.27 o 
  -5  -3   9      136.71      122.27      2.17 o 
  -4  -3   9      437.62      437.94      5.01 o 
  -3  -3   9      226.30      224.17      4.05 o 
  -2  -3   9       62.14       61.61      1.97 o 
  -1  -3   9        0.39        1.29      1.55 o 
   0  -3   9        6.85        5.79      0.59 o 
   1  -3   9        0.34        0.51      0.39 o 
   2  -3   9      626.68      606.09      6.24 o 
   3  -3   9      809.43      772.16     13.65 o 
   4  -3   9      264.60      267.53      3.78 o 
   5  -3   9      147.93      148.38      2.00 o 
   6  -3   9       44.40       52.61      1.18 o 
   7  -3   9      590.70      581.59      6.67 o 
   8  -3   9      219.35      231.27      5.15 o 
   9  -3   9      151.44      152.52      9.40 o 
  10  -3   9      115.58      109.93      3.90 o 
 -10  -2   9      160.30      154.06      2.94 o 
  -9  -2   9      148.66      145.47      3.71 o 
  -8  -2   9        0.16       -0.10      0.47 o 
  -7  -2   9        2.80        2.72      0.72 o 
  -6  -2   9      148.04      153.00      2.23 o 
  -5  -2   9      442.68      448.47      4.48 o 
  -4  -2   9       25.16       23.12      0.89 o 
  -3  -2   9      984.10      969.82      8.52 o 
  -2  -2   9       45.48       43.16      1.26 o 
  -1  -2   9       99.73      101.61      1.64 o 
   0  -2   9       80.67       71.08      1.38 o 
   1  -2   9     1327.08     1294.55      9.14 o 
   2  -2   9     1657.35     1610.40     17.80 o 
   3  -2   9        2.66        3.04      0.49 o 
   4  -2   9       93.83       80.50      1.90 o 
   5  -2   9      766.60      745.59      6.17 o 
   6  -2   9      714.77      713.93      7.28 o 
   7  -2   9       43.65       46.57      2.33 o 
   8  -2   9      252.71      252.82      4.27 o 
   9  -2   9       52.88       53.19      2.55 o 
  10  -2   9       30.59       31.87      4.82 o 
  11  -2   9        0.17       -1.19      0.96 o 
 -10  -1   9       38.38       37.12      1.45 o 
  -9  -1   9        4.75        5.89      0.69 o 
  -8  -1   9        2.86        2.80      0.55 o 
  -7  -1   9      158.87      171.80      2.75 o 
  -6  -1   9       24.73       25.93      0.90 o 
  -5  -1   9      312.32      301.98      3.43 o 
  -4  -1   9       62.31       70.18      1.47 o 
  -3  -1   9      190.82      177.59      2.36 o 
  -2  -1   9        6.63        7.41      0.42 o 
  -1  -1   9       33.03       28.46      0.99 o 
   0  -1   9      217.83      216.07      2.68 o 
   1  -1   9       18.72       21.10      0.69 o 
   2  -1   9      273.10      265.19      4.15 o 
   3  -1   9      874.02      829.23      9.21 o 
   4  -1   9      143.86      143.23      7.80 o 
   5  -1   9       70.10       70.84      2.17 o 
   6  -1   9        0.08       -0.23      0.78 o 
   7  -1   9      209.82      203.16      3.33 o 
   8  -1   9      113.93      109.35      2.65 o 
   9  -1   9        0.16       -0.59      0.62 o 
  10  -1   9       74.69       77.61      2.46 o 
  11  -1   9        3.97        3.14      1.46 o 
 -10   0   9       33.20       31.00      1.99 o 
  -9   0   9       10.42       12.65      0.90 o 
  -8   0   9       20.67       19.30      0.99 o 
  -7   0   9        0.95        0.97      0.46 o 
  -6   0   9        1.92        3.91      0.46 o 
  -5   0   9      184.45      179.32      2.47 o 
  -4   0   9       16.82       17.04      0.81 o 
  -3   0   9      118.06      104.81      1.44 o 
  -2   0   9        4.87        7.91      0.38 o 
  -1   0   9      326.62      311.79      2.58 o 
   0   0   9        4.69       10.92      0.77 o 
   1   0   9      380.81      361.06      3.24 o 
   2   0   9      687.82      653.01      5.92 o 
   3   0   9      351.55      334.19      3.85 o 
   4   0   9     2574.72     2439.77     27.97 o 
   5   0   9     1389.49     1310.19     13.46 o 
   6   0   9        4.76        4.14      1.73 o 
   7   0   9       31.62       30.94      2.79 o 
   8   0   9        4.85        4.80      0.96 o 
   9   0   9        0.09        1.63      0.63 o 
  10   0   9        6.00        7.63      0.87 o 
  11   0   9       39.80       43.79      2.28 o 
  12   0   9      159.05      172.30      7.34 o 
 -10   1   9       25.08       27.02      1.41 o 
  -9   1   9       29.74       30.25      1.43 o 
  -8   1   9        0.82        0.79      0.49 o 
  -7   1   9        0.16        0.92      0.46 o 
  -6   1   9        0.16        0.09      0.41 o 
  -5   1   9       12.86       10.50      0.63 o 
  -4   1   9        6.46        5.25      0.70 o 
  -3   1   9      366.69      358.04      3.31 o 
  -2   1   9      677.92      713.81      5.40 o 
  -1   1   9        8.95        9.45      0.46 o 
   0   1   9       21.33       13.00      0.86 o 
   1   1   9        2.08        2.23      0.24 o 
   2   1   9     1769.98     1692.03      9.97 o 
   3   1   9      148.32      146.05      1.72 o 
   4   1   9      940.95      928.71      7.09 o 
   5   1   9      177.93      169.14      2.73 o 
   6   1   9       20.82       22.79      0.88 o 
   7   1   9      134.56      136.38      2.59 o 
   8   1   9        4.18        6.07      0.83 o 
   9   1   9        0.04        1.17      0.70 o 
  10   1   9       76.29       80.51      2.40 o 
  11   1   9       14.01       11.93      1.07 o 
  12   1   9       27.53       31.62      5.81 o 
 -10   2   9       10.16        8.71      0.95 o 
  -9   2   9       55.06       53.55      1.86 o 
  -8   2   9       17.10       17.31      1.10 o 
  -7   2   9        0.63        0.81      0.44 o 
  -6   2   9        4.78        4.47      0.54 o 
  -5   2   9      319.77      314.78      3.42 o 
  -4   2   9     1016.26     1045.03      8.96 o 
  -3   2   9       43.00       42.37      1.18 o 
  -2   2   9        0.37        0.55      0.32 o 
  -1   2   9      177.72      177.82      2.36 o 
   0   2   9        0.88        0.56      0.22 o 
   1   2   9      127.56      116.41      2.30 o 
   2   2   9       27.68       22.59      0.62 o 
   3   2   9       16.97       20.51      0.68 o 
   4   2   9       43.90       42.56      1.21 o 
   5   2   9       14.55       10.81      1.21 o 
   6   2   9       96.32       91.01      1.65 o 
   7   2   9       60.91       55.90      1.61 o 
   8   2   9        8.91        9.44      0.78 o 
   9   2   9       34.63       42.71      1.54 o 
  10   2   9        1.81        2.31      0.62 o 
  11   2   9      172.48      181.61      3.78 o 
  12   2   9       14.56       10.08      1.08 o 
 -10   3   9       46.58       36.37      2.04 o 
  -9   3   9       39.04       31.66      1.48 o 
  -8   3   9       34.48       33.10      1.50 o 
  -7   3   9       62.85       61.29      1.81 o 
  -6   3   9       24.86       43.38      1.28 o 
  -5   3   9      113.66      106.65      2.15 o 
  -4   3   9      132.73      129.17      2.26 o 
  -3   3   9     2208.27     2326.02     20.25 o 
  -2   3   9      119.36      136.14      2.98 o 
  -1   3   9      124.61      122.90      1.61 o 
   0   3   9      421.60      451.31      3.65 o 
   1   3   9      545.00      558.67      4.08 o 
   2   3   9      106.89      121.41      1.39 o 
   3   3   9       51.86       42.33      0.77 o 
   4   3   9        0.23        0.15      0.25 o 
   5   3   9       76.60       67.93      1.52 o 
   6   3   9      528.77      488.11      4.58 o 
   7   3   9      250.75      179.87      3.12 o 
   8   3   9        5.09       12.12      1.16 o 
   9   3   9       92.51       90.14      2.23 o 
  10   3   9      452.28      463.55      7.34 o 
  11   3   9        9.14       12.34      0.89 o 
  12   3   9      316.76      332.83      4.60 o 
  -9   4   9        5.16        4.49      1.39 o 
  -8   4   9       34.12       36.91      1.92 o 
  -7   4   9        1.73        1.04      0.66 o 
  -6   4   9      163.26      174.82      3.01 o 
  -5   4   9       33.07       35.12      1.24 o 
  -4   4   9       77.45       87.37      1.84 o 
  -3   4   9        6.91        9.05      0.53 o 
  -2   4   9     1226.90     1301.35     10.77 o 
  -1   4   9      278.20      280.74      3.53 o 
   0   4   9        1.62        3.10      0.52 o 
   1   4   9      192.57      198.22      2.08 o 
   2   4   9        9.33       14.05      0.48 o 
   3   4   9      632.31      646.34      4.16 o 
   4   4   9       99.62      107.32      1.21 o 
   5   4   9      278.92      239.66      3.21 o 
   6   4   9        0.70        5.40      0.50 o 
   7   4   9      396.24      325.78      4.58 o 
   8   4   9       12.63       19.51      0.83 o 
   9   4   9      255.69      232.82      3.16 o 
  10   4   9      109.86      112.30      2.25 o 
  11   4   9      105.64      107.95      2.39 o 
  12   4   9      124.13      127.49      3.20 o 
  -9   5   9       36.02       36.72      2.05 o 
  -8   5   9       34.10       35.69      1.93 o 
  -7   5   9        3.20        4.38      0.92 o 
  -6   5   9      144.63      155.40      3.72 o 
  -5   5   9      111.74      123.38      3.15 o 
  -4   5   9       21.12       24.88      1.10 o 
  -3   5   9       12.62        9.69      0.73 o 
  -2   5   9      118.31      109.37      2.92 o 
  -1   5   9       83.08       74.19      1.71 o 
   0   5   9        0.65        0.10      0.29 o 
   1   5   9      130.29      121.30      1.72 o 
   2   5   9       46.68       48.49      0.94 o 
   3   5   9     1262.51     1224.55      7.53 o 
   4   5   9      400.90      355.53      3.39 o 
   5   5   9      826.39      734.35      5.72 o 
   6   5   9      225.75      213.91      3.18 o 
   7   5   9      230.04      196.68      5.20 o 
   8   5   9       19.14       15.16      0.73 o 
   9   5   9       32.68       33.45      1.19 o 
  10   5   9       13.92       10.61      1.20 o 
  11   5   9       59.48       61.16      1.85 o 
  12   5   9        4.93        5.44      0.87 o 
  -8   6   9        0.71       -0.28      0.73 o 
  -7   6   9       48.20       51.56      4.68 o 
  -6   6   9       65.17       67.89      2.51 o 
  -5   6   9       92.88       98.09      2.91 o 
  -4   6   9       10.69        9.58      0.99 o 
  -3   6   9        0.01        3.75      0.60 o 
  -2   6   9       41.53       42.67      1.39 o 
  -1   6   9        6.27        3.65      0.52 o 
   0   6   9      112.81      125.89      1.85 o 
   1   6   9      957.19      929.16      6.86 o 
   2   6   9     2545.46     2458.61     15.48 o 
   3   6   9       46.63       47.33      0.92 o 
   4   6   9       41.68       44.00      1.04 o 
   5   6   9      820.99      768.04      6.01 o 
   6   6   9      208.79      202.93      3.14 o 
   7   6   9       55.31       52.24      1.39 o 
   8   6   9       52.07       50.91      3.23 o 
   9   6   9       16.66       14.50      1.54 o 
  10   6   9        1.85        0.60      0.55 o 
  11   6   9       20.83       24.02      1.72 o 
  12   6   9      112.54      111.10     10.09 o 
  -8   7   9        4.09        2.97      1.31 o 
  -7   7   9       40.40       43.76      2.20 o 
  -6   7   9       18.10       15.81      1.69 o 
  -5   7   9       51.05       53.57      2.23 o 
  -4   7   9        6.50        6.08      0.90 o 
  -3   7   9        0.68       -0.46      0.47 o 
  -2   7   9        0.81        0.62      0.76 o 
  -1   7   9       80.12       70.55      2.18 o 
   0   7   9      508.98      499.72      5.52 o 
   1   7   9     1854.63     1890.44     14.81 o 
   2   7   9       23.41       23.58      0.98 o 
   3   7   9      144.34      145.69      2.07 o 
   4   7   9      341.44      347.93      5.11 o 
   5   7   9      142.20      138.49      3.35 o 
   6   7   9       24.94       27.20      1.25 o 
   7   7   9      153.40      152.32      2.97 o 
   8   7   9        4.81        4.13      0.57 o 
   9   7   9       20.00       17.05      1.13 o 
  10   7   9        8.54        9.22      0.91 o 
  11   7   9       23.08       23.62      2.45 o 
  12   7   9        0.15        1.80      1.07 o 
  -7   8   9       14.64       11.44      1.35 o 
  -6   8   9       38.86       41.33      2.14 o 
  -5   8   9        0.05        0.39      0.83 o 
  -4   8   9        6.65        5.51      0.90 o 
  -3   8   9       32.35       30.65      1.30 o 
  -2   8   9        1.68        1.37      1.26 o 
  -1   8   9      195.77      196.17      3.92 o 
   0   8   9        1.34        2.42      0.57 o 
   1   8   9     1528.90     1512.31     19.88 o 
   2   8   9       45.39       49.88      1.45 o 
   3   8   9      117.92      116.35      2.15 o 
   4   8   9      282.18      287.23      3.91 o 
   5   8   9       10.61       11.23      1.13 o 
   6   8   9       18.70       19.16      1.10 o 
   7   8   9       17.93       20.91      1.18 o 
   8   8   9        7.68        7.67      1.18 o 
   9   8   9       18.73       18.51      1.27 o 
  10   8   9        0.83       -0.11      0.69 o 
  11   8   9       64.87       73.22      4.18 o 
  -6   9   9       16.75       18.22      1.55 o 
  -5   9   9        7.51        8.14      1.71 o 
  -4   9   9        0.65        1.29      0.75 o 
  -3   9   9       26.98       31.15      1.73 o 
  -2   9   9      228.45      232.98      4.66 o 
  -1   9   9      149.21      149.12      2.98 o 
   0   9   9        8.82        8.09      0.81 o 
   1   9   9      196.76      198.35      3.28 o 
   2   9   9        0.09       -0.15      0.41 o 
   3   9   9       16.39       18.08      1.07 o 
   4   9   9       49.05       47.88      2.24 o 
   5   9   9       44.17       40.83      1.96 o 
   6   9   9        5.22        4.71      0.83 o 
   7   9   9       12.48       13.90      1.36 o 
   8   9   9        2.96        3.05      0.71 o 
   9   9   9        2.34        4.16      0.81 o 
  10   9   9        5.82        7.49      1.04 o 
  11   9   9       54.61       48.03      4.15 o 
  -5  10   9       23.40       22.27      1.75 o 
  -4  10   9      126.50      129.66      8.27 o 
  -3  10   9      132.34      136.35      3.77 o 
  -2  10   9       36.78       36.60      1.91 o 
  -1  10   9        1.77        1.68      0.59 o 
   0  10   9        4.88        6.71      0.79 o 
   1  10   9      103.58      103.29      3.73 o 
   2  10   9        9.20        9.42      0.90 o 
   3  10   9       14.54       13.13      1.11 o 
   4  10   9        4.16        3.73      0.63 o 
   5  10   9        9.49        7.27      1.03 o 
   6  10   9        1.99        2.99      0.71 o 
   7  10   9        8.27        7.45      0.86 o 
   8  10   9       68.35       79.45      2.45 o 
   9  10   9      215.54      229.45      4.26 o 
  10  10   9      214.95      222.18      4.31 o 
  -4  11   9       56.02       54.39      2.58 o 
  -3  11   9      190.45      195.45      8.05 o 
  -2  11   9       54.59       49.58      2.32 o 
  -1  11   9       74.96       72.68      2.25 o 
   0  11   9       18.03       19.58      1.94 o 
   1  11   9       56.72       54.09      1.85 o 
   2  11   9        0.12        0.90      0.57 o 
   3  11   9       63.45       61.98      2.37 o 
   4  11   9        1.97        2.71      0.67 o 
   5  11   9       19.83       20.15      1.61 o 
   6  11   9      171.57      182.35      3.61 o 
   7  11   9        3.46        4.11      0.90 o 
   8  11   9      143.10      122.56      3.08 o 
   9  11   9       36.71       30.87      1.73 o 
  10  11   9      240.19      263.08      5.99 o 
  -3  12   9       14.67       16.78      2.26 o 
  -2  12   9       34.25       31.76      1.94 o 
  -1  12   9        5.92        5.22      0.82 o 
   0  12   9        1.02        1.73      0.79 o 
   1  12   9        8.75        6.87      1.14 o 
   2  12   9       22.98       22.22      3.88 o 
   3  12   9       26.22       22.59      2.10 o 
   4  12   9      100.22      103.45      2.75 o 
   5  12   9       82.40       84.93      3.21 o 
   6  12   9        5.07        3.52      1.04 o 
   7  12   9        0.15        0.60      0.69 o 
   8  12   9       47.83       52.29      2.49 o 
   9  12   9       66.76       68.70      4.20 o 
  -1  13   9       18.93       19.10      1.37 o 
   0  13   9        0.00        1.58      0.77 o 
   1  13   9      116.02      117.20      3.53 o 
   2  13   9        1.17        0.46      0.86 o 
   3  13   9       15.86       13.35      2.34 o 
   4  13   9        2.14        6.62      1.24 o 
   5  13   9       39.26       34.83      2.22 o 
   6  13   9       32.19       27.65      2.86 o 
   7  13   9       11.60       10.42      1.30 o 
   2  14   9        4.84        2.82      1.38 o 
   3  14   9       15.35       16.71      2.04 o 
  -5 -10  10        8.31        8.29      1.31 o 
  -4 -10  10      111.42      115.44      2.98 o 
  -3 -10  10        6.51        7.15      0.88 o 
  -2 -10  10      344.36      349.16      4.62 o 
  -1 -10  10        2.48        2.19      0.82 o 
   0 -10  10      391.61      431.11     11.01 o 
   1 -10  10      333.56      356.83     10.70 o 
   2 -10  10      116.32      130.45      3.99 o 
   3 -10  10      102.86      107.66      3.66 o 
  -6  -9  10       62.24       57.25      2.80 o 
  -5  -9  10       14.69       12.63      1.40 o 
  -4  -9  10      143.62      147.90      3.32 o 
  -3  -9  10       69.64       70.11      2.23 o 
  -2  -9  10       68.00       64.28      2.14 o 
  -1  -9  10      320.68      322.49      4.86 o 
   0  -9  10       66.49       67.35      2.22 o 
   1  -9  10       40.07       30.54      3.10 o 
   2  -9  10        2.13        1.64      0.68 o 
   3  -9  10       12.69       13.01      1.07 o 
   4  -9  10       27.83       29.70      1.52 o 
   5  -9  10        0.02        1.02      0.58 o 
  -7  -8  10       22.91       23.80      2.89 o 
  -6  -8  10        6.25        4.89      1.07 o 
  -5  -8  10       38.61       43.32      4.25 o 
  -4  -8  10        5.75        4.25      0.95 o 
  -3  -8  10        0.56        0.21      0.60 o 
  -2  -8  10      152.20      157.31      3.36 o 
  -1  -8  10        0.07        0.42      0.52 o 
   0  -8  10      215.52      224.89      4.57 o 
   1  -8  10       23.52       22.16      1.48 o 
   2  -8  10        0.86        0.54      0.72 o 
   3  -8  10        4.86        3.89      0.59 o 
   4  -8  10       70.61       74.71      1.96 o 
   5  -8  10      118.74      126.89      2.63 o 
   6  -8  10      122.54      128.11      4.25 o 
  -8  -7  10       52.51       52.20      2.68 o 
  -7  -7  10        1.50        0.40      1.15 o 
  -6  -7  10       40.44       42.22      4.39 o 
  -5  -7  10        3.03        1.69      0.79 o 
  -4  -7  10       60.35       59.18      2.49 o 
  -3  -7  10      513.10      503.73      6.51 o 
  -2  -7  10        3.39        1.73      0.65 o 
  -1  -7  10       10.39       11.39      0.92 o 
   0  -7  10       31.84       26.18      1.28 o 
   1  -7  10        2.85        1.55      0.52 o 
   2  -7  10       10.65       10.37      0.75 o 
   3  -7  10      107.90      121.34      2.41 o 
   4  -7  10       62.16       57.73      1.49 o 
   5  -7  10      248.55      265.76      3.39 o 
   6  -7  10        0.72       -0.30      0.65 o 
   7  -7  10      133.61      116.54      3.86 o 
  -8  -6  10       42.93       46.86      2.52 o 
  -7  -6  10        1.85        4.85      2.54 o 
  -6  -6  10       16.89       15.92      2.13 o 
  -5  -6  10       57.39       59.07      2.52 o 
  -4  -6  10      295.30      284.45      4.58 o 
  -3  -6  10        2.08        4.04      0.72 o 
  -2  -6  10        4.29        5.42      0.71 o 
  -1  -6  10       42.35       41.92      2.73 o 
   0  -6  10       34.41       36.02      1.42 o 
   1  -6  10        2.41        4.45      0.62 o 
   2  -6  10       62.34       67.51      3.44 o 
   3  -6  10       48.78       50.38      1.49 o 
   4  -6  10      423.03      415.76      4.20 o 
   5  -6  10       62.49       61.08      1.50 o 
   6  -6  10       94.44       81.32      2.35 o 
   7  -6  10        7.14        5.09      1.09 o 
   8  -6  10      374.10      392.52      7.59 o 
  -9  -5  10        1.85        2.23      1.14 o 
  -8  -5  10       86.88       89.90      3.35 o 
  -7  -5  10       10.77        8.24      1.25 o 
  -6  -5  10      257.48      257.85      5.41 o 
  -5  -5  10      104.51      106.99      3.51 o 
  -4  -5  10       61.38       59.49      2.45 o 
  -3  -5  10        0.57       -0.23      0.62 o 
  -2  -5  10       14.71       10.91      1.04 o 
  -1  -5  10      119.37      107.39      2.67 o 
   0  -5  10      337.26      319.92      4.34 o 
   1  -5  10       50.24       43.14      1.49 o 
   2  -5  10      457.26      434.26      6.58 o 
   3  -5  10       90.89       91.34      2.75 o 
   4  -5  10      611.52      590.41      6.57 o 
   5  -5  10      591.69      639.77      5.46 o 
   6  -5  10      121.80      126.88      2.87 o 
   7  -5  10        0.13       -0.68      0.82 o 
   8  -5  10      209.92      209.01      5.24 o 
   9  -5  10      156.24      169.83      5.66 o 
  -9  -4  10      108.78      103.03      3.66 o 
  -8  -4  10      129.39      145.05      4.19 o 
  -7  -4  10        9.11        8.26      3.22 o 
  -6  -4  10       71.03       68.86      2.12 o 
  -5  -4  10       11.00        8.81      0.84 o 
  -4  -4  10      167.31      159.79      3.67 o 
  -3  -4  10        2.02        2.21      0.65 o 
  -2  -4  10        2.99        1.63      0.63 o 
  -1  -4  10      436.47      423.02      5.05 o 
   0  -4  10       77.97       61.90      1.70 o 
   1  -4  10     1457.66     1385.25     11.74 o 
   2  -4  10      145.73      113.23      2.95 o 
   3  -4  10      199.93      214.94      4.23 o 
   4  -4  10       26.21       28.92      1.53 o 
   5  -4  10      527.40      512.81      5.39 o 
   6  -4  10       31.04       35.86      1.52 o 
   7  -4  10      437.46      458.61      7.65 o 
   8  -4  10       34.30       33.27      2.90 o 
   9  -4  10       11.44       12.59      1.41 o 
 -10  -3  10        0.26        2.03      0.97 o 
  -9  -3  10        0.58        1.60      1.05 o 
  -8  -3  10      116.36      116.13      4.54 o 
  -7  -3  10       19.51       19.15      1.16 o 
  -6  -3  10        1.11        1.79      0.50 o 
  -5  -3  10        5.52        5.25      0.67 o 
  -4  -3  10       59.70       51.99      1.96 o 
  -3  -3  10        0.15        0.86      0.58 o 
  -2  -3  10      322.73      319.57      5.09 o 
  -1  -3  10       78.68       67.13      3.83 o 
   0  -3  10       91.59      104.58      2.14 o 
   1  -3  10       55.40       52.26      2.32 o 
   2  -3  10       56.77       55.18      1.63 o 
   3  -3  10      197.54      190.12      3.18 o 
   4  -3  10      586.36      567.12      8.75 o 
   5  -3  10       41.57       37.32      1.04 o 
   6  -3  10      109.97      106.47      2.49 o 
   7  -3  10       55.40       51.07      1.81 o 
   8  -3  10       25.20       24.54      1.73 o 
   9  -3  10        0.50        1.42      0.88 o 
  10  -3  10      113.39      114.44      4.04 o 
 -10  -2  10        2.44        1.05      0.59 o 
  -9  -2  10       11.74       10.77      0.89 o 
  -8  -2  10       48.50       48.61      1.59 o 
  -7  -2  10        0.39        0.28      0.51 o 
  -6  -2  10        8.40        6.22      0.55 o 
  -5  -2  10        6.94        6.44      0.59 o 
  -4  -2  10      128.03      122.04      2.10 o 
  -3  -2  10      493.13      471.53      5.22 o 
  -2  -2  10      438.91      427.71      4.80 o 
  -1  -2  10       55.75       52.00      1.22 o 
   0  -2  10      163.30      154.00      2.78 o 
   1  -2  10      180.19      175.81      2.40 o 
   2  -2  10       12.87       13.31      0.98 o 
   3  -2  10      482.47      448.13      5.21 o 
   4  -2  10       61.47       58.91      2.51 o 
   5  -2  10      180.34      172.02      3.05 o 
   6  -2  10       18.99       16.78      0.99 o 
   7  -2  10       45.01       46.94      1.65 o 
   8  -2  10       18.61       19.04      1.24 o 
   9  -2  10        0.09        0.69      0.64 o 
  10  -2  10        1.21        0.90      1.12 o 
 -10  -1  10        4.14        2.20      0.66 o 
  -9  -1  10       63.84       61.08      1.82 o 
  -8  -1  10       12.41       13.99      0.91 o 
  -7  -1  10       33.11       29.86      1.18 o 
  -6  -1  10        6.93        6.77      0.64 o 
  -5  -1  10       37.41       35.86      1.14 o 
  -4  -1  10       55.73       53.88      1.34 o 
  -3  -1  10      510.33      509.10      4.73 o 
  -2  -1  10       13.71       14.64      0.60 o 
  -1  -1  10     2249.41     2240.46     14.47 o 
   0  -1  10      478.26      472.84      3.38 o 
   1  -1  10      849.69      845.12      7.44 o 
   2  -1  10      160.32      164.48     13.16 o 
   3  -1  10      564.39      568.21      7.22 o 
   4  -1  10     1130.61     1103.72     13.96 o 
   5  -1  10      184.69      174.23      3.66 o 
   6  -1  10        2.17        4.45      2.93 o 
   7  -1  10      267.37      260.89      3.99 o 
   8  -1  10      265.84      258.43      5.25 o 
   9  -1  10       70.86       79.46      2.43 o 
  10  -1  10      113.28      116.09      3.09 o 
  11  -1  10       12.47       16.45      1.67 o 
 -10   0  10       46.24       40.87      1.77 o 
  -9   0  10        0.08        0.39      0.55 o 
  -8   0  10        9.54        9.10      1.12 o 
  -7   0  10       16.48       16.57      0.91 o 
  -6   0  10      413.70      418.43      6.90 o 
  -5   0  10      157.36      168.00      2.49 o 
  -4   0  10      559.48      573.11      5.18 o 
  -3   0  10       34.17       35.08      1.03 o 
  -2   0  10      146.55      146.72      1.81 o 
  -1   0  10       79.51       74.72      1.13 o 
   0   0  10      209.02      211.50      2.39 o 
   1   0  10        9.12       11.49      0.66 o 
   2   0  10      449.14      447.31      3.98 o 
   3   0  10       17.20       15.76      1.05 o 
   4   0  10      327.96      316.09      4.93 o 
   5   0  10       66.87       63.46      2.09 o 
   6   0  10      297.14      290.36      5.00 o 
   7   0  10       12.84       11.04      1.04 o 
   8   0  10      207.69      210.02      5.06 o 
   9   0  10       34.36       32.73      1.57 o 
  10   0  10       64.05       67.49      3.12 o 
  11   0  10      163.12      167.82      3.85 o 
 -10   1  10        0.52        0.19      1.05 o 
  -9   1  10        8.57        8.31      0.89 o 
  -8   1  10       37.05       36.81      1.40 o 
  -7   1  10       36.11       32.61      1.71 o 
  -6   1  10       99.24      103.58      2.61 o 
  -5   1  10       95.47       90.66      1.76 o 
  -4   1  10      250.58      249.56      3.00 o 
  -3   1  10      252.09      250.64      4.99 o 
  -2   1  10        0.17        0.42      0.27 o 
  -1   1  10        5.64        6.83      0.68 o 
   0   1  10      128.37      119.28      1.49 o 
   1   1  10       37.90       40.44      0.89 o 
   2   1  10      395.19      395.39      3.33 o 
   3   1  10      118.96      110.59      2.58 o 
   4   1  10       16.23       19.60      0.82 o 
   5   1  10      185.07      167.59      2.84 o 
   6   1  10      237.03      210.54      3.33 o 
   7   1  10      156.12      165.51      3.70 o 
   8   1  10        8.44       10.58      1.05 o 
   9   1  10      103.49      104.87      3.19 o 
  10   1  10       59.39       53.80      2.77 o 
  11   1  10      151.54      162.43      3.71 o 
  12   1  10       84.82       80.73      3.28 o 
  -9   2  10       45.84       42.87      2.17 o 
  -8   2  10        0.03       -0.54      0.90 o 
  -7   2  10       63.67       68.99      1.74 o 
  -6   2  10        2.53        1.66      0.61 o 
  -5   2  10      519.48      534.14      4.99 o 
  -4   2  10       35.30       42.49      1.31 o 
  -3   2  10       61.46       67.60      1.55 o 
  -2   2  10      132.61      143.02      2.21 o 
  -1   2  10        1.43        0.27      0.27 o 
   0   2  10       29.23       30.33      0.66 o 
   1   2  10        9.99       12.21      0.52 o 
   2   2  10      133.99      118.59      1.55 o 
   3   2  10      175.17      161.08      2.10 o 
   4   2  10     1078.55     1023.41      8.35 o 
   5   2  10        0.34        2.73      0.36 o 
   6   2  10      120.48      136.45      2.15 o 
   7   2  10       86.76       71.62      1.91 o 
   8   2  10      263.36      262.55      4.01 o 
   9   2  10       50.32       34.92      1.45 o 
  10   2  10       14.41       19.60      2.59 o 
  11   2  10       59.47       63.29      2.74 o 
  12   2  10        2.73        1.67      0.81 o 
  -9   3  10        2.08        4.23      0.94 o 
  -8   3  10      124.55      130.20      3.59 o 
  -7   3  10       70.81       75.44      2.61 o 
  -6   3  10      292.09      304.12      5.38 o 
  -5   3  10        0.01        0.46      0.68 o 
  -4   3  10       10.98       14.45      0.91 o 
  -3   3  10      201.94      196.73      3.72 o 
  -2   3  10      685.04      701.15      6.89 o 
  -1   3  10        0.11        0.20      0.38 o 
   0   3  10      332.21      318.82      4.68 o 
   1   3  10      157.83      142.90      2.05 o 
   2   3  10      593.86      585.91      4.32 o 
   3   3  10      911.53      868.72      5.33 o 
   4   3  10       13.77       20.28      0.77 o 
   5   3  10      411.73      411.32      4.13 o 
   6   3  10       41.40       40.80      1.17 o 
   7   3  10       54.75       59.49      1.55 o 
   8   3  10       54.02       51.27      1.68 o 
   9   3  10        4.91        4.19      0.64 o 
  10   3  10        2.77        4.21      0.86 o 
  11   3  10       87.75       92.44      2.70 o 
  12   3  10       37.90       35.48      1.80 o 
  -9   4  10        0.40        0.66      0.76 o 
  -8   4  10        5.45        9.21      2.61 o 
  -7   4  10       58.97       58.37      2.37 o 
  -6   4  10      100.24      110.09      3.11 o 
  -5   4  10       57.43       57.36      2.16 o 
  -4   4  10        6.65        4.66      0.81 o 
  -3   4  10       47.35       47.19      1.47 o 
  -2   4  10       19.81       20.12      0.97 o 
  -1   4  10       81.21       80.35      1.80 o 
   0   4  10        8.12        9.46      0.55 o 
   1   4  10     1113.76     1084.81      7.02 o 
   2   4  10       77.17       68.31      1.09 o 
   3   4  10     1188.31     1158.12      6.75 o 
   4   4  10      311.78      289.16      2.78 o 
   5   4  10        4.30       13.01      0.71 o 
   6   4  10        7.63       10.74      1.21 o 
   7   4  10        3.76        3.24      0.47 o 
   8   4  10       39.53       32.73      1.65 o 
   9   4  10        1.37        1.55      0.55 o 
  10   4  10        3.66        5.61      0.91 o 
  11   4  10       10.12        8.19      1.58 o 
  12   4  10      349.51      370.01      5.82 o 
  -8   5  10       33.13       33.87      1.94 o 
  -7   5  10       34.76       36.46      1.94 o 
  -6   5  10       22.46       24.60      1.57 o 
  -5   5  10       15.30       15.44      1.25 o 
  -4   5  10        7.51        5.90      0.69 o 
  -3   5  10       50.86       52.19      1.58 o 
  -2   5  10        0.79        1.29      0.47 o 
  -1   5  10       66.15       57.81      1.93 o 
   0   5  10      365.45      357.35      3.57 o 
   1   5  10       11.03       12.66      0.78 o 
   2   5  10      121.00      127.19      1.54 o 
   3   5  10      114.01      118.49      1.56 o 
   4   5  10      245.86      265.27      2.67 o 
   5   5  10      331.15      275.41      3.28 o 
   6   5  10       49.36       43.92      1.26 o 
   7   5  10      217.59      200.90      2.88 o 
   8   5  10        1.27        2.01      0.52 o 
   9   5  10        0.81        0.83      0.79 o 
  10   5  10       74.14       80.76      2.30 o 
  11   5  10       49.71       48.95      5.77 o 
  12   5  10        4.48        4.14      0.98 o 
  -8   6  10        0.00       -0.47      1.45 o 
  -7   6  10       24.39       27.33      1.78 o 
  -6   6  10        2.46        2.54      0.79 o 
  -5   6  10       64.61       64.10      2.76 o 
  -4   6  10       88.30       89.39      2.73 o 
  -3   6  10      109.50      116.73      2.62 o 
  -2   6  10       25.15       26.82      1.17 o 
  -1   6  10       80.12       83.25      2.69 o 
   0   6  10       42.25       39.62      1.05 o 
   1   6  10        0.05        0.60      0.30 o 
   2   6  10      229.93      233.01      2.39 o 
   3   6  10      260.08      242.10      2.40 o 
   4   6  10        9.77       10.83      0.63 o 
   5   6  10       19.65       12.85      0.80 o 
   6   6  10        1.44        0.95      0.49 o 
   7   6  10        9.85       10.52      0.80 o 
   8   6  10        5.44        3.75      0.54 o 
   9   6  10       12.43       10.33      0.77 o 
  10   6  10       14.44       13.03      1.24 o 
  11   6  10      177.71      195.66      7.73 o 
  12   6  10       44.63       42.80      4.23 o 
  -7   7  10       99.92      104.59      3.41 o 
  -6   7  10        6.51        8.51      1.16 o 
  -5   7  10       37.33       38.47      2.67 o 
  -4   7  10        0.10       -0.17      0.63 o 
  -3   7  10       32.27       32.63      1.36 o 
  -2   7  10      150.75      161.10      2.96 o 
  -1   7  10      250.18      266.62      3.85 o 
   0   7  10      395.47      381.48      7.08 o 
   1   7  10      285.72      280.06      3.79 o 
   2   7  10      119.79      115.32      4.40 o 
   3   7  10      452.26      461.60      4.35 o 
   4   7  10       59.22       58.98      1.60 o 
   5   7  10       52.69       50.11      2.05 o 
   6   7  10        5.03        6.91      0.95 o 
   7   7  10       77.81       74.87      2.67 o 
   8   7  10      142.10      146.71      3.81 o 
   9   7  10        8.85       13.29      1.18 o 
  10   7  10      331.13      360.96      6.77 o 
  11   7  10       32.90       28.20      2.67 o 
  -6   8  10      112.14      117.01      3.63 o 
  -5   8  10        4.08        6.22      1.03 o 
  -4   8  10       76.66       80.46      2.77 o 
  -3   8  10        0.99        0.52      0.67 o 
  -2   8  10       81.37       86.15      3.11 o 
  -1   8  10      800.03      820.37      9.91 o 
   0   8  10        1.24        2.12      0.64 o 
   1   8  10       70.30       69.65      1.82 o 
   2   8  10       28.46       26.16      1.17 o 
   3   8  10        1.19        1.00      0.49 o 
   4   8  10      100.36      105.60      2.27 o 
   5   8  10       18.57       18.12      1.40 o 
   6   8  10      101.34       97.57      7.17 o 
   7   8  10      159.00      155.19      3.92 o 
   8   8  10       59.37       66.10      3.50 o 
   9   8  10      450.37      489.68      6.94 o 
  10   8  10       12.01       12.84      1.14 o 
  11   8  10       59.05       59.91      3.85 o 
  -5   9  10      137.98      140.48      4.46 o 
  -4   9  10        0.10        0.32      1.49 o 
  -3   9  10       89.72       89.16      2.94 o 
  -2   9  10       13.56       13.72      0.99 o 
  -1   9  10      383.35      384.48     10.22 o 
   0   9  10       86.47       82.70      2.17 o 
   1   9  10       22.39       24.75      1.19 o 
   2   9  10       36.14       33.66      1.30 o 
   3   9  10       44.20       39.14      1.75 o 
   4   9  10        2.47        2.55      0.59 o 
   5   9  10       31.45       35.08      1.90 o 
   6   9  10      223.81      218.53      4.81 o 
   7   9  10      174.29      187.11      5.12 o 
   8   9  10        3.29        2.28      0.73 o 
   9   9  10      178.07      198.50      5.23 o 
  10   9  10       38.27       31.92      1.65 o 
  -5  10  10       31.31       29.69      2.88 o 
  -4  10  10        3.26        3.12      0.99 o 
  -3  10  10       36.02       38.10      2.07 o 
  -2  10  10      134.62      137.68      3.71 o 
  -1  10  10       86.04       80.50      2.72 o 
   0  10  10      268.99      270.23      4.85 o 
   1  10  10        0.98        1.79      0.59 o 
   2  10  10       14.97       13.58      1.02 o 
   3  10  10        1.90        2.50      0.72 o 
   4  10  10      106.83      110.07      2.64 o 
   5  10  10        0.13       -0.11      0.71 o 
   6  10  10       28.23       23.99      1.71 o 
   7  10  10       23.41       27.21      1.82 o 
   8  10  10       13.70       11.95      1.18 o 
   9  10  10        6.48        5.84      0.92 o 
  10  10  10       20.62       22.41      2.50 o 
  -3  11  10      150.19      147.54      4.41 o 
  -2  11  10       57.22       62.23      2.60 o 
  -1  11  10       31.17       25.20      1.65 o 
   0  11  10       23.39       22.92      1.33 o 
   1  11  10      217.74      225.21      3.92 o 
   2  11  10       34.08       32.17      1.85 o 
   3  11  10      293.36      304.28      5.67 o 
   4  11  10       56.58       61.36      2.02 o 
   5  11  10       25.34       27.38      1.86 o 
   6  11  10       12.53       13.00      1.45 o 
   7  11  10      181.92      186.83     14.68 o 
   8  11  10        8.96        9.13      1.50 o 
   9  11  10        6.73        2.85      0.83 o 
  -2  12  10       47.90       47.00      2.38 o 
  -1  12  10       70.36       72.33      2.84 o 
   0  12  10       12.34       10.16      1.04 o 
   1  12  10      165.39      164.18      3.44 o 
   2  12  10      125.10      130.44      3.77 o 
   3  12  10       22.29       20.11      1.55 o 
   4  12  10      126.26      134.12      4.11 o 
   5  12  10        9.83       10.96      1.33 o 
   6  12  10        4.76        3.33      1.02 o 
   7  12  10        0.18       -0.19      0.95 o 
   8  12  10        0.30        1.27      0.98 o 
   0  13  10      104.12      107.33      2.96 o 
   1  13  10       56.38       61.82      2.78 o 
   2  13  10       58.70       62.16      5.18 o 
   3  13  10       18.97       16.69      1.50 o 
   4  13  10       34.16       26.63      2.01 o 
   5  13  10        4.26        2.96      1.09 o 
   6  13  10        1.27       -0.02      1.26 o 
  -3 -10  11       51.08       51.55      5.36 o 
  -2 -10  11       29.64       29.23      1.86 o 
  -1 -10  11        1.19        1.38      0.74 o 
   0 -10  11        1.15        0.81      1.31 o 
   1 -10  11        0.00       -1.18      1.33 o 
  -5  -9  11       14.56       15.21      1.23 o 
  -4  -9  11       23.15       20.72      1.49 o 
  -3  -9  11       53.97       56.66      2.08 o 
  -2  -9  11       19.10       17.91      1.24 o 
  -1  -9  11       39.47       33.40      1.75 o 
   0  -9  11      317.55      344.16      5.21 o 
   1  -9  11      223.60      223.65      7.76 o 
   2  -9  11       11.59       13.46      1.36 o 
   3  -9  11       36.53       38.68      1.72 o 
   4  -9  11        1.43        0.39      0.69 o 
  -6  -8  11       46.51       47.29      2.52 o 
  -5  -8  11       11.01        9.52      1.55 o 
  -4  -8  11       18.59       17.56      1.24 o 
  -3  -8  11       30.21       27.82      1.48 o 
  -2  -8  11       29.12       33.16      1.55 o 
  -1  -8  11       53.20       59.38      2.00 o 
   0  -8  11       12.52       13.13      1.05 o 
   1  -8  11      236.72      252.99      4.37 o 
   2  -8  11       17.66       24.17      1.35 o 
   3  -8  11      235.74      242.44      3.70 o 
   4  -8  11        1.79        1.65      0.61 o 
   5  -8  11       17.81       20.78      1.15 o 
  -7  -7  11       59.78       64.18      2.98 o 
  -6  -7  11        1.01        0.76      0.76 o 
  -5  -7  11        6.74        7.36      1.16 o 
  -4  -7  11        0.08        1.25      0.95 o 
  -3  -7  11        1.60        2.75      0.62 o 
  -2  -7  11        4.06        3.82      0.62 o 
  -1  -7  11        0.35        0.28      0.54 o 
   0  -7  11      160.45      169.07      3.33 o 
   1  -7  11       64.47       61.34      2.46 o 
   2  -7  11      231.92      228.27      3.99 o 
   3  -7  11       21.29       16.49      0.98 o 
   4  -7  11      486.75      515.81      5.10 o 
   5  -7  11       74.35       74.38      1.78 o 
   6  -7  11      310.59      336.94      6.73 o 
   7  -7  11        2.89        2.30      1.64 o 
  -8  -6  11        9.91        6.13      1.63 o 
  -7  -6  11      113.97      108.11      3.72 o 
  -6  -6  11       46.57       38.21      2.23 o 
  -5  -6  11       28.79       28.36      2.41 o 
  -4  -6  11       73.21       68.59      2.23 o 
  -3  -6  11      135.39      130.03      3.59 o 
  -2  -6  11        2.39        2.13      0.62 o 
  -1  -6  11       99.28      100.12      2.45 o 
   0  -6  11      147.48      141.41      2.94 o 
   1  -6  11       87.83       96.48      3.31 o 
   2  -6  11      150.52      145.85      5.58 o 
   3  -6  11      166.52      179.50      4.21 o 
   4  -6  11       88.76       91.49      1.86 o 
   5  -6  11        0.67        2.58      0.49 o 
   6  -6  11       37.46       36.80      2.10 o 
   7  -6  11      151.12      167.95      4.67 o 
   8  -6  11       13.44       12.50      1.93 o 
  -8  -5  11        9.51        9.74      2.87 o 
  -7  -5  11       78.64       75.21      3.06 o 
  -6  -5  11       42.92       38.66      2.13 o 
  -5  -5  11      390.51      394.03      5.67 o 
  -4  -5  11        8.33       10.46      0.96 o 
  -3  -5  11      125.18      123.49      3.36 o 
  -2  -5  11       98.40       94.85      2.34 o 
  -1  -5  11      162.72      174.28      3.19 o 
   0  -5  11        0.19        0.96      0.51 o 
   1  -5  11       63.87       76.31      2.48 o 
   2  -5  11      227.33      217.35      4.53 o 
   3  -5  11        0.85       -0.45      1.14 o 
   4  -5  11       18.96       23.53      2.05 o 
   5  -5  11      258.52      285.66      3.38 o 
   6  -5  11        7.23        8.26      0.90 o 
   7  -5  11       11.43       10.49      2.45 o 
   8  -5  11        0.98       -0.17      0.92 o 
  -9  -4  11       32.05       25.01      1.98 o 
  -8  -4  11       14.31       16.40      1.61 o 
  -7  -4  11       51.27       50.18      2.47 o 
  -6  -4  11       73.27       71.31      2.27 o 
  -5  -4  11        6.55        5.37      0.78 o 
  -4  -4  11      821.59      813.10     10.27 o 
  -3  -4  11       68.77       77.89      3.15 o 
  -2  -4  11      360.04      343.82      5.70 o 
  -1  -4  11       32.11       30.07      1.35 o 
   0  -4  11      437.38      418.99      5.16 o 
   1  -4  11       28.99       28.14      1.44 o 
   2  -4  11        9.37        8.15      0.93 o 
   3  -4  11        4.58        2.32      0.66 o 
   4  -4  11       53.80       54.07      2.18 o 
   5  -4  11      157.47      167.10      3.33 o 
   6  -4  11        8.25        8.43      0.89 o 
   7  -4  11      145.97      146.20      6.62 o 
   8  -4  11       16.14       12.11      1.36 o 
   9  -4  11        3.22        4.75      1.08 o 
  -9  -3  11        0.32        0.39      0.85 o 
  -8  -3  11       46.91       46.55      2.43 o 
  -7  -3  11        2.37        2.00      0.85 o 
  -6  -3  11      224.94      225.68      4.53 o 
  -5  -3  11       57.95       56.65      2.21 o 
  -4  -3  11      104.38      100.61      2.87 o 
  -3  -3  11      384.75      387.23      6.05 o 
  -2  -3  11      535.29      506.49      8.30 o 
  -1  -3  11      572.75      577.53      6.25 o 
   0  -3  11       94.44      102.68      2.22 o 
   1  -3  11      159.02      146.61      3.35 o 
   2  -3  11        0.25        0.11      0.79 o 
   3  -3  11       37.30       37.91      2.00 o 
   4  -3  11        7.78        7.74      0.77 o 
   5  -3  11      185.73      181.49      2.76 o 
   6  -3  11      150.79      167.99      3.29 o 
   7  -3  11      283.23      275.95      4.51 o 
   8  -3  11      319.75      322.90      6.51 o 
   9  -3  11      348.11      355.27      7.17 o 
  -9  -2  11        0.97        0.19      0.67 o 
  -8  -2  11       99.76      101.58      2.36 o 
  -7  -2  11       25.89       26.07      1.20 o 
  -6  -2  11       32.55       36.42      1.18 o 
  -5  -2  11      251.81      261.94      3.45 o 
  -4  -2  11       21.91       22.39      1.10 o 
  -3  -2  11      455.81      449.50      5.22 o 
  -2  -2  11       44.35       48.52      1.47 o 
  -1  -2  11      193.57      200.79      3.07 o 
   0  -2  11      285.22      269.16      3.73 o 
   1  -2  11      137.00      138.26      2.36 o 
   2  -2  11      308.30      292.13      4.08 o 
   3  -2  11      456.68      445.28      7.85 o 
   4  -2  11       62.80       63.73      1.84 o 
   5  -2  11        1.48        1.27      0.64 o 
   6  -2  11      740.93      763.86      8.08 o 
   7  -2  11       26.20       25.76      1.32 o 
   8  -2  11      352.01      350.59      5.45 o 
   9  -2  11        0.87        1.06      0.67 o 
  10  -2  11       73.55       82.36      3.42 o 
  -9  -1  11        9.63       10.06      0.87 o 
  -8  -1  11        0.03       -0.68      0.54 o 
  -7  -1  11       66.52       65.18      1.79 o 
  -6  -1  11        0.03       -0.47      0.41 o 
  -5  -1  11        5.63        5.04      0.57 o 
  -4  -1  11      119.21      118.40      2.11 o 
  -3  -1  11        6.56        6.68      0.59 o 
  -2  -1  11       14.34       17.25      0.80 o 
  -1  -1  11      234.05      239.79      2.84 o 
   0  -1  11      392.21      397.53      3.52 o 
   1  -1  11      249.00      232.43      2.84 o 
   2  -1  11        1.92        3.76      1.88 o 
   3  -1  11        2.11        3.66      0.69 o 
   4  -1  11       34.13       34.57      1.61 o 
   5  -1  11      186.85      195.83      4.94 o 
   6  -1  11       32.48       31.70      1.53 o 
   7  -1  11       71.33       66.88      2.67 o 
   8  -1  11        0.02        0.09      0.52 o 
   9  -1  11       39.88       45.16      1.92 o 
  10  -1  11        4.06        3.40      0.95 o 
  -9   0  11        0.29        0.29      0.55 o 
  -8   0  11        1.73        2.24      0.58 o 
  -7   0  11        3.39        3.71      0.60 o 
  -6   0  11        3.99        4.85      0.68 o 
  -5   0  11       38.83       40.56      1.25 o 
  -4   0  11       29.66       25.23      0.97 o 
  -3   0  11       31.51       32.81      1.05 o 
  -2   0  11       20.68       22.16      0.73 o 
  -1   0  11      490.99      489.89      6.20 o 
   0   0  11      232.92      233.74      3.62 o 
   1   0  11      267.57      262.07      2.49 o 
   2   0  11     1734.01     1675.99     11.32 o 
   3   0  11      859.96      821.17     12.01 o 
   4   0  11      496.33      469.44      8.88 o 
   5   0  11     1082.90     1066.25     24.66 o 
   6   0  11      179.41      176.82      4.73 o 
   7   0  11      140.80      137.78      4.19 o 
   8   0  11       56.28       57.83      2.38 o 
   9   0  11       78.48       90.37      3.12 o 
  10   0  11       41.90       45.01      1.95 o 
  11   0  11        0.05        1.86      0.78 o 
  -9   1  11       12.36       17.66      1.53 o 
  -8   1  11        9.66        7.50      0.77 o 
  -7   1  11      127.94      123.72      2.44 o 
  -6   1  11       89.61       96.60      2.30 o 
  -5   1  11       14.77       16.98      0.83 o 
  -4   1  11      221.15      217.90      2.87 o 
  -3   1  11        7.03        6.84      0.54 o 
  -2   1  11       87.43       80.41      1.44 o 
  -1   1  11       72.54       66.37      1.28 o 
   0   1  11      965.44      964.16      5.76 o 
   1   1  11       73.59       75.95      1.19 o 
   2   1  11     2015.22     1993.57     13.09 o 
   3   1  11      108.11      104.09      1.71 o 
   4   1  11     1200.38     1169.71     10.10 o 
   5   1  11        9.48       10.53      0.98 o 
   6   1  11      196.81      180.57      3.86 o 
   7   1  11        7.73        6.26      0.87 o 
   8   1  11       16.86       12.90      1.21 o 
   9   1  11        3.22        3.13      0.81 o 
  10   1  11      125.67      130.60      3.25 o 
  11   1  11        0.02        0.27      0.71 o 
  -9   2  11       17.55       20.02      1.62 o 
  -8   2  11       19.33       21.10      1.55 o 
  -7   2  11       14.11       14.00      1.06 o 
  -6   2  11        6.80        6.09      1.51 o 
  -5   2  11       92.22       96.41      2.92 o 
  -4   2  11       39.70       36.02      1.37 o 
  -3   2  11       57.79       58.93      6.68 o 
  -2   2  11      235.93      237.54      5.11 o 
  -1   2  11       45.61       44.32      1.26 o 
   0   2  11      488.68      472.26      3.89 o 
   1   2  11        0.39        0.32      0.29 o 
   2   2  11      196.91      191.01      2.44 o 
   3   2  11      518.27      494.54      4.47 o 
   4   2  11       70.51       75.27      1.32 o 
   5   2  11      227.19      224.54      2.99 o 
   6   2  11        9.17        5.86      0.68 o 
   7   2  11       45.32       52.78      1.72 o 
   8   2  11       28.27       27.49      1.32 o 
   9   2  11       40.99       37.86      2.98 o 
  10   2  11        0.57       -0.52      0.77 o 
  11   2  11       32.95       28.42      1.68 o 
  -9   3  11        0.00        0.56      1.10 o 
  -8   3  11       68.06       73.63      2.80 o 
  -7   3  11        1.15        1.01      0.77 o 
  -6   3  11       43.31       39.83      3.51 o 
  -5   3  11      516.62      535.75      7.63 o 
  -4   3  11      118.13      129.20      3.19 o 
  -3   3  11      162.94      169.75      3.57 o 
  -2   3  11        5.07        5.37      0.74 o 
  -1   3  11      231.58      242.79      3.44 o 
   0   3  11       68.29       71.89      1.38 o 
   1   3  11      108.74      106.06      1.56 o 
   2   3  11      186.36      176.72      2.06 o 
   3   3  11      102.95      121.84      1.89 o 
   4   3  11      127.34       89.89      1.59 o 
   5   3  11      634.64      516.93      4.95 o 
   6   3  11       40.00       26.20      1.00 o 
   7   3  11      325.95      303.21      4.37 o 
   8   3  11       89.89       87.02      2.27 o 
   9   3  11       30.27       25.99      1.33 o 
  10   3  11      466.33      497.41      8.03 o 
  11   3  11       27.04       30.58      2.01 o 
  -8   4  11       24.66       22.32      1.66 o 
  -7   4  11        0.42       -0.05      0.80 o 
  -6   4  11       80.19       80.07      2.76 o 
  -5   4  11       63.92       60.51      2.30 o 
  -4   4  11     1081.72     1130.07     12.66 o 
  -3   4  11      100.52      105.63      3.55 o 
  -2   4  11       18.98       20.79      1.02 o 
  -1   4  11       21.61       23.61      1.13 o 
   0   4  11      110.91      118.94      1.91 o 
   1   4  11      139.13      142.94      1.86 o 
   2   4  11       55.08       48.46      1.03 o 
   3   4  11      191.11      164.26      1.81 o 
   4   4  11       10.92        9.07      0.51 o 
   5   4  11      157.10      130.60      2.19 o 
   6   4  11        7.96        4.85      0.54 o 
   7   4  11      153.40      134.26      2.33 o 
   8   4  11      142.22      141.49      2.94 o 
   9   4  11       43.94       40.46      1.62 o 
  10   4  11       22.52       20.16      1.53 o 
  11   4  11      222.83      235.36      5.36 o 
  -8   5  11       14.68       16.57      2.04 o 
  -7   5  11       48.59       46.99      2.27 o 
  -6   5  11       92.51       94.55      3.05 o 
  -5   5  11        1.46        3.45      0.98 o 
  -4   5  11        3.85        2.34      1.66 o 
  -3   5  11       50.39       54.53      2.50 o 
  -2   5  11        2.83        4.85      0.64 o 
  -1   5  11       32.91       36.27      1.30 o 
   0   5  11      116.63      112.10      1.86 o 
   1   5  11        0.02        0.69      0.30 o 
   2   5  11      132.71      134.15      1.66 o 
   3   5  11      594.41      559.93      6.19 o 
   4   5  11      101.10       93.44      1.53 o 
   5   5  11      499.32      443.25      4.57 o 
   6   5  11        4.67        4.92      0.66 o 
   7   5  11       73.65       68.39      1.68 o 
   8   5  11       83.97       80.63      1.89 o 
   9   5  11      128.62      131.04      5.07 o 
  10   5  11      154.54      157.84      3.34 o 
  11   5  11       11.09       14.67      1.60 o 
  -7   6  11       45.66       53.44      2.48 o 
  -6   6  11        3.46        2.24      0.81 o 
  -5   6  11       12.50       15.09      2.17 o 
  -4   6  11        3.11        4.01      0.82 o 
  -3   6  11       26.33       29.91      1.31 o 
  -2   6  11      112.12      113.55      2.71 o 
  -1   6  11      176.33      171.60      2.97 o 
   0   6  11      317.77      304.81      3.36 o 
   1   6  11       70.14       71.52      1.43 o 
   2   6  11        0.74        0.97      0.30 o 
   3   6  11      419.12      379.61      3.53 o 
   4   6  11       96.02       97.04      1.59 o 
   5   6  11       72.42       63.03      1.54 o 
   6   6  11       56.29       61.85      1.57 o 
   7   6  11        0.00       -0.20      0.45 o 
   8   6  11      234.08      236.94      3.41 o 
   9   6  11      134.29      137.33      3.06 o 
  10   6  11        0.61        0.28      0.77 o 
  11   6  11       55.65       55.86      4.08 o 
  -7   7  11       24.14       23.83      2.40 o 
  -6   7  11       55.20       57.72      2.53 o 
  -5   7  11        1.29        1.43      0.78 o 
  -4   7  11       40.62       41.45      2.01 o 
  -3   7  11      161.43      167.47      3.16 o 
  -2   7  11      184.85      182.80      3.26 o 
  -1   7  11      702.62      724.68      8.86 o 
   0   7  11       76.27       74.71      1.93 o 
   1   7  11        0.24        0.24      0.43 o 
   2   7  11       28.92       27.51      0.99 o 
   3   7  11      228.16      249.23      3.68 o 
   4   7  11       84.44       96.00      3.13 o 
   5   7  11      158.09      157.90      3.81 o 
   6   7  11        8.55        7.95      1.02 o 
   7   7  11       43.92       45.95      2.10 o 
   8   7  11        1.77        3.55      0.73 o 
   9   7  11       56.13       60.96      2.10 o 
  10   7  11        0.04        0.46      0.84 o 
  -6   8  11       86.63       87.44      3.20 o 
  -5   8  11        0.07        0.10      0.80 o 
  -4   8  11        0.20       -0.36      0.83 o 
  -3   8  11        6.96        4.82      0.92 o 
  -2   8  11       24.34       25.36      1.86 o 
  -1   8  11      323.78      326.41      5.32 o 
   0   8  11      311.80      327.73      4.50 o 
   1   8  11      184.98      187.53      3.19 o 
   2   8  11      133.86      130.34      3.44 o 
   3   8  11       61.51       59.15      2.74 o 
   4   8  11      190.14      191.45      3.23 o 
   5   8  11      400.23      416.50      6.87 o 
   6   8  11       40.83       38.50      1.99 o 
   7   8  11        3.41        5.25      1.34 o 
   8   8  11      124.81      136.19      6.47 o 
   9   8  11        1.05        1.21      0.79 o 
  10   8  11       82.28       84.98      3.26 o 
  -5   9  11        4.01        3.33      1.12 o 
  -4   9  11       68.64       63.77      6.55 o 
  -3   9  11      110.31      111.95      3.37 o 
  -2   9  11       39.13       36.36      1.56 o 
  -1   9  11      179.32      183.47      3.41 o 
   0   9  11        6.80        7.40      2.07 o 
   1   9  11       29.38       32.08      1.70 o 
   2   9  11       96.71       90.01      3.82 o 
   3   9  11       13.57       12.39      0.93 o 
   4   9  11       25.29       23.37      1.17 o 
   5   9  11       38.15       36.56      1.99 o 
   6   9  11       81.23       90.43      5.67 o 
   7   9  11       39.98       43.75      2.43 o 
   8   9  11       25.55       30.76      4.47 o 
   9   9  11       33.28       24.94      2.53 o 
  10   9  11        0.10        1.40      0.91 o 
  -4  10  11        0.71        1.14      0.89 o 
  -3  10  11       36.61       28.57      1.84 o 
  -2  10  11        0.07       -1.20      0.80 o 
  -1  10  11       68.83       67.41      2.53 o 
   0  10  11        0.01       -0.32      0.64 o 
   1  10  11       85.48       88.62      2.33 o 
   2  10  11       30.60       26.10      1.69 o 
   3  10  11       36.81       40.14      2.17 o 
   4  10  11       74.49       71.39      2.83 o 
   5  10  11       13.65       14.12      1.36 o 
   6  10  11        0.03        0.64      1.88 o 
   7  10  11       80.50       78.46      3.05 o 
   8  10  11      107.55      119.44      7.67 o 
   9  10  11       53.41       57.44      2.85 o 
  -3  11  11       22.18       25.52      2.72 o 
  -2  11  11       19.73       18.06      3.11 o 
  -1  11  11      117.51      117.15      3.48 o 
   0  11  11        0.75        1.27      1.15 o 
   1  11  11        9.86       10.05      3.18 o 
   2  11  11       11.87       13.61      1.32 o 
   3  11  11        0.01        0.29      0.57 o 
   4  11  11        0.02       -0.53      0.92 o 
   5  11  11        0.08       -1.00      1.41 o 
   6  11  11       18.10       16.85      2.50 o 
   7  11  11      100.05      100.69      3.59 o 
   8  11  11      138.75      145.05      7.00 o 
   9  11  11        2.51        2.81      1.49 o 
  -1  12  11        0.65        0.92      0.80 o 
   0  12  11       39.25       35.47      1.70 o 
   1  12  11       11.14       12.04      1.39 o 
   2  12  11       30.01       31.86      1.93 o 
   3  12  11      101.82      106.11      3.39 o 
   4  12  11        0.97        2.83      1.10 o 
   5  12  11       38.00       43.64      2.44 o 
   6  12  11       16.16       18.75      1.75 o 
   7  12  11       13.42        9.43      1.51 o 
   1  13  11        0.00       -0.28      1.26 o 
   2  13  11       17.60       19.95      2.15 o 
   3  13  11       11.35       10.50      1.64 o 
  -3  -9  12      131.68      130.13      4.97 o 
  -2  -9  12        3.17        2.92      0.96 o 
  -1  -9  12        2.68        1.00      0.67 o 
   0  -9  12        0.38        1.00      0.80 o 
   1  -9  12      112.49      115.37      3.61 o 
   2  -9  12       98.88      109.92      2.92 o 
  -5  -8  12        3.43        5.09      1.10 o 
  -4  -8  12       46.28       50.10      2.36 o 
  -3  -8  12        2.10        2.54      0.88 o 
  -2  -8  12      305.87      312.58      5.04 o 
  -1  -8  12        2.80        2.55      0.64 o 
   0  -8  12       47.47       49.43      1.92 o 
   1  -8  12        0.04        2.05      1.69 o 
   2  -8  12        8.99        9.02      0.99 o 
   3  -8  12      347.12      371.20      4.87 o 
   4  -8  12       20.51       26.89      1.46 o 
  -6  -7  12      199.68      212.76      5.44 o 
  -5  -7  12      236.41      223.56      5.40 o 
  -4  -7  12       44.28       61.52      2.74 o 
  -3  -7  12      108.02      111.08      2.54 o 
  -2  -7  12       90.91       89.91      2.54 o 
  -1  -7  12      229.53      240.47      4.21 o 
   0  -7  12       22.27       17.12      1.26 o 
   1  -7  12       18.08       21.06      1.57 o 
   2  -7  12        4.87        5.20      1.00 o 
   3  -7  12      209.11      223.08      3.59 o 
   4  -7  12       15.76       13.40      1.01 o 
   5  -7  12      255.93      249.29      4.63 o 
   6  -7  12       15.78       18.45      2.16 o 
  -7  -6  12      200.40      204.03      6.99 o 
  -6  -6  12       14.10       12.68      1.60 o 
  -5  -6  12       34.38       34.94      2.01 o 
  -4  -6  12        0.20        1.54      0.69 o 
  -3  -6  12      137.70      142.55      3.16 o 
  -2  -6  12       84.31       86.03      3.69 o 
  -1  -6  12       82.73       81.37      2.29 o 
   0  -6  12        2.01        2.08      0.61 o 
   1  -6  12        6.44        3.87      0.73 o 
   2  -6  12       53.94       52.91      2.34 o 
   3  -6  12      103.45       99.31      4.32 o 
   4  -6  12        9.72        9.61      0.91 o 
   5  -6  12       66.03       63.50      2.22 o 
   6  -6  12      224.75      228.04      5.43 o 
   7  -6  12        2.75        3.49      1.33 o 
  -7  -5  12       89.75       95.55      3.55 o 
  -6  -5  12      201.61      202.65      6.03 o 
  -5  -5  12       46.09       48.99      1.96 o 
  -4  -5  12        1.22        1.66      0.77 o 
  -3  -5  12        5.99        8.94      1.08 o 
  -2  -5  12       48.52       47.90      1.74 o 
  -1  -5  12        6.34        3.94      0.67 o 
   0  -5  12       87.59       81.16      2.23 o 
   1  -5  12        0.63        1.18      0.56 o 
   2  -5  12      553.54      553.70      8.25 o 
   3  -5  12      266.12      282.29      5.51 o 
   4  -5  12      112.92      111.07      3.35 o 
   5  -5  12       11.47       12.17      1.02 o 
   6  -5  12      482.30      497.23      6.72 o 
   7  -5  12      226.26      244.64      5.74 o 
  -8  -4  12      200.97      199.45      5.22 o 
  -7  -4  12        1.36        0.51      1.37 o 
  -6  -4  12      116.06      119.15      3.03 o 
  -5  -4  12       25.70       27.63      1.47 o 
  -4  -4  12       48.13       51.73      2.24 o 
  -3  -4  12       12.38       12.64      1.16 o 
  -2  -4  12        9.73       11.01      1.01 o 
  -1  -4  12      124.42      109.46      2.49 o 
   0  -4  12      188.46      176.27      3.20 o 
   1  -4  12      248.52      267.22      4.05 o 
   2  -4  12       68.97       51.25      3.10 o 
   3  -4  12      148.33      146.27      3.72 o 
   4  -4  12       21.29       16.49      1.30 o 
   5  -4  12      415.54      417.14      9.09 o 
   6  -4  12        5.48        5.08      1.07 o 
   7  -4  12      426.71      449.61      7.93 o 
   8  -4  12        9.89        9.50      1.29 o 
  -8  -3  12        2.47        2.10      0.97 o 
  -7  -3  12        2.93        3.05      0.94 o 
  -6  -3  12        1.55        2.71      0.73 o 
  -5  -3  12        7.15        6.52      1.28 o 
  -4  -3  12        1.75        1.61      0.74 o 
  -3  -3  12        2.52        3.95      1.60 o 
  -2  -3  12       39.89       40.91      2.46 o 
  -1  -3  12        3.03        4.57      0.65 o 
   0  -3  12       90.44       94.11      2.22 o 
   1  -3  12       72.06       71.19      1.91 o 
   2  -3  12      189.81      189.53      3.41 o 
   3  -3  12        5.90        4.37      0.69 o 
   4  -3  12      120.80      121.42      2.76 o 
   5  -3  12        6.90        6.91      0.81 o 
   6  -3  12        5.77        5.01      1.07 o 
   7  -3  12        0.26       -0.14      0.64 o 
   8  -3  12        0.01        1.72      0.92 o 
   9  -3  12        1.50        2.10      0.98 o 
  -8  -2  12       18.51       18.43      1.11 o 
  -7  -2  12        6.95        6.24      0.75 o 
  -6  -2  12        6.34        4.20      0.61 o 
  -5  -2  12        1.92        1.20      0.63 o 
  -4  -2  12        2.80        2.84      0.58 o 
  -3  -2  12        6.75        5.35      0.71 o 
  -2  -2  12      166.39      171.78      2.97 o 
  -1  -2  12      415.95      401.44      4.25 o 
   0  -2  12       70.06       66.09      2.58 o 
   1  -2  12        1.73        1.64      0.52 o 
   2  -2  12      122.11      114.92      2.52 o 
   3  -2  12      299.93      301.39      5.23 o 
   4  -2  12       83.12       84.38      2.77 o 
   5  -2  12      324.18      318.95      4.69 o 
   6  -2  12       84.75       85.03      2.34 o 
   7  -2  12      184.43      191.00      4.37 o 
   8  -2  12       81.30       88.72      6.90 o 
   9  -2  12      136.43      145.28      3.59 o 
  -8  -1  12       15.52       17.34      1.08 o 
  -7  -1  12        3.78        3.30      0.64 o 
  -6  -1  12        2.35        2.84      0.59 o 
  -5  -1  12        7.42       10.18      0.76 o 
  -4  -1  12        0.52       -0.04      0.43 o 
  -3  -1  12     1037.56     1035.72      8.30 o 
  -2  -1  12      596.01      596.85      5.34 o 
  -1  -1  12       39.51       39.93      1.13 o 
   0  -1  12      215.03      219.66      2.52 o 
   1  -1  12      856.80      853.54      6.99 o 
   2  -1  12      110.29      108.09      2.88 o 
   3  -1  12       77.58       73.95      2.00 o 
   4  -1  12      528.76      531.22      7.51 o 
   5  -1  12       10.51       10.96      1.72 o 
   6  -1  12       43.74       41.13      2.35 o 
   7  -1  12        5.08        6.43      1.14 o 
   8  -1  12       29.69       31.57      1.50 o 
   9  -1  12        0.40       -0.53      0.66 o 
  10  -1  12       40.82       39.25      1.93 o 
  -8   0  12       96.38       90.80      3.41 o 
  -7   0  12        5.79        4.74      0.79 o 
  -6   0  12       89.13       87.67      3.29 o 
  -5   0  12        8.64        6.12      0.60 o 
  -4   0  12      217.64      217.88      4.77 o 
  -3   0  12       93.44       91.19      1.82 o 
  -2   0  12      595.07      588.19      4.72 o 
  -1   0  12        1.36        1.31      0.54 o 
   0   0  12        7.64        6.75      0.51 o 
   1   0  12       11.39       12.57      0.55 o 
   2   0  12       21.69       19.34      0.78 o 
   3   0  12       60.89       57.84      2.06 o 
   4   0  12       22.94       24.84      1.43 o 
   5   0  12       14.60       13.59      1.14 o 
   6   0  12        5.53        8.60      1.00 o 
   7   0  12      148.98      152.44      8.92 o 
   8   0  12      262.35      277.16      5.58 o 
   9   0  12       64.27       68.98      2.82 o 
  10   0  12        0.54       -0.35      0.67 o 
  -8   1  12       22.07       18.76      1.33 o 
  -7   1  12       44.03       42.11      1.78 o 
  -6   1  12       88.54       93.24      4.49 o 
  -5   1  12      118.46      117.60      2.62 o 
  -4   1  12       35.54       33.77      1.40 o 
  -3   1  12      209.18      211.32      3.46 o 
  -2   1  12       17.73       18.57      0.92 o 
  -1   1  12       83.74       87.86      2.14 o 
   0   1  12      169.35      173.65      2.10 o 
   1   1  12      193.21      191.21      4.03 o 
   2   1  12      130.83      117.88      1.89 o 
   3   1  12      355.40      368.65      3.76 o 
   4   1  12      544.56      503.32      7.15 o 
   5   1  12      115.50      122.74      3.14 o 
   6   1  12       13.66       13.02      1.15 o 
   7   1  12      228.98      234.53      4.80 o 
   8   1  12       71.28       70.73      2.65 o 
   9   1  12      596.87      628.79      9.35 o 
  10   1  12       97.97       99.44      6.48 o 
  11   1  12      181.64      193.96      7.16 o 
  -8   2  12       17.61       15.47      1.61 o 
  -7   2  12      107.42      113.30      2.88 o 
  -6   2  12      168.01      173.43      4.22 o 
  -5   2  12       13.45       11.10      1.53 o 
  -4   2  12        0.75        1.09      0.56 o 
  -3   2  12       65.22       75.41      2.40 o 
  -2   2  12       37.11       42.01      1.74 o 
  -1   2  12       19.25       18.55      0.75 o 
   0   2  12       30.67       33.05      0.89 o 
   1   2  12      212.26      210.12      2.94 o 
   2   2  12      145.59      126.72      1.81 o 
   3   2  12       81.73       68.83      1.32 o 
   4   2  12       88.78       99.79      1.62 o 
   5   2  12        0.67       -0.15      0.44 o 
   6   2  12      266.10      255.61      3.99 o 
   7   2  12        1.66        0.39      0.53 o 
   8   2  12      119.80      132.19      3.59 o 
   9   2  12      135.38      149.70      4.01 o 
  10   2  12       36.80       39.57      2.20 o 
  11   2  12        4.04        4.28      0.85 o 
  -8   3  12      110.02      105.99      3.48 o 
  -7   3  12       21.54       17.90      1.97 o 
  -6   3  12      191.63      210.95      5.38 o 
  -5   3  12       56.09       56.35      2.26 o 
  -4   3  12        2.50        1.29      0.66 o 
  -3   3  12       11.23       13.70      1.14 o 
  -2   3  12        2.37        0.92      0.62 o 
  -1   3  12       26.22       23.41      1.01 o 
   0   3  12      427.08      416.94      3.73 o 
   1   3  12      119.19      104.71      1.62 o 
   2   3  12       44.71       46.82      1.06 o 
   3   3  12      140.37      144.15      2.17 o 
   4   3  12       17.45       17.29      0.76 o 
   5   3  12      723.94      731.32      7.51 o 
   6   3  12      174.62      171.02      2.74 o 
   7   3  12       58.60       49.78      1.73 o 
   8   3  12       27.82       23.75      1.27 o 
   9   3  12        1.33        3.48      0.72 o 
  10   3  12        4.30        6.03      1.04 o 
  11   3  12        2.59        2.17      0.66 o 
  -7   4  12       58.01       54.53      2.46 o 
  -6   4  12       10.67        6.55      1.02 o 
  -5   4  12      333.01      347.79      6.08 o 
  -4   4  12      176.83      176.11      5.62 o 
  -3   4  12       10.66        8.75      2.15 o 
  -2   4  12       35.14       32.44      1.67 o 
  -1   4  12       24.04       20.05      1.02 o 
   0   4  12       10.61       10.59      0.62 o 
   1   4  12      540.46      519.38      4.30 o 
   2   4  12      142.16      131.75      2.16 o 
   3   4  12       14.29       22.55      0.86 o 
   4   4  12        1.50        4.69      0.49 o 
   5   4  12      237.83      237.76      3.18 o 
   6   4  12      160.17      160.82      2.60 o 
   7   4  12      176.95      173.18      3.28 o 
   8   4  12      149.71      150.00      3.83 o 
   9   4  12        8.46        4.75      0.71 o 
  10   4  12        0.10        0.68      0.74 o 
  11   4  12       11.47       12.43      1.42 o 
  -7   5  12       58.87       62.74      2.68 o 
  -6   5  12       18.44       12.98      1.33 o 
  -5   5  12       53.68       55.07      2.31 o 
  -4   5  12      103.55       96.26      2.99 o 
  -3   5  12      100.05       99.39      2.36 o 
  -2   5  12      285.97      286.97      4.13 o 
  -1   5  12        4.50        4.30      0.62 o 
   0   5  12       22.16       21.36      0.87 o 
   1   5  12       47.87       45.25      1.07 o 
   2   5  12      271.13      284.51      4.80 o 
   3   5  12       94.04       75.65      1.56 o 
   4   5  12      127.93      136.71      1.96 o 
   5   5  12      165.78      144.11      2.43 o 
   6   5  12       48.71       44.92      1.37 o 
   7   5  12       27.98       24.50      1.07 o 
   8   5  12        1.81        0.60      0.58 o 
   9   5  12        4.10        4.58      0.73 o 
  10   5  12       10.29        8.54      0.93 o 
  11   5  12       90.84       97.72      3.90 o 
  -6   6  12        2.88        4.58      1.03 o 
  -5   6  12       58.81       59.90      2.47 o 
  -4   6  12       30.73       25.48      1.62 o 
  -3   6  12       16.51       16.69      1.08 o 
  -2   6  12        4.12        4.23      0.67 o 
  -1   6  12       21.46       22.34      1.13 o 
   0   6  12       26.71       32.75      1.30 o 
   1   6  12      745.50      742.64      6.42 o 
   2   6  12       16.58       14.96      0.65 o 
   3   6  12      658.77      631.28      5.12 o 
   4   6  12        7.98        6.78      0.53 o 
   5   6  12      117.87      110.29      2.13 o 
   6   6  12       21.92       20.41      0.97 o 
   7   6  12        4.22        4.68      0.61 o 
   8   6  12       18.13       17.98      1.44 o 
   9   6  12       37.76       48.68      1.90 o 
  10   6  12       69.59       74.61      3.21 o 
  11   6  12      142.39      157.14      6.19 o 
  -6   7  12        5.78        4.86      1.28 o 
  -5   7  12       22.15       22.91      1.66 o 
  -4   7  12        9.27        7.10      1.10 o 
  -3   7  12      140.60      143.43      3.69 o 
  -2   7  12      364.30      368.92      9.73 o 
  -1   7  12        0.15        0.27      0.54 o 
   0   7  12        6.84        5.31      0.68 o 
   1   7  12      566.85      568.93      6.23 o 
   2   7  12       44.42       45.68      1.19 o 
   3   7  12      175.33      174.56      2.75 o 
   4   7  12        4.35        3.20      0.80 o 
   5   7  12        9.04        6.46      0.81 o 
   6   7  12        9.63        7.41      0.87 o 
   7   7  12       52.19       57.82      2.02 o 
   8   7  12      308.83      347.77      5.28 o 
   9   7  12        6.04        5.32      1.07 o 
  10   7  12        4.84       10.26      1.91 o 
  -5   8  12       50.07       48.38      2.38 o 
  -4   8  12      291.22      311.87      6.04 o 
  -3   8  12      215.20      214.36      4.71 o 
  -2   8  12        0.07        0.37      0.60 o 
  -1   8  12       50.45       53.41      2.67 o 
   0   8  12      166.20      177.17      3.23 o 
   1   8  12        0.18       -0.08      0.47 o 
   2   8  12      202.72      210.80      4.15 o 
   3   8  12       23.01       24.81      1.22 o 
   4   8  12       32.73       33.29      1.89 o 
   5   8  12       55.05       54.84      2.40 o 
   6   8  12      205.97      228.02     12.11 o 
   7   8  12      291.85      296.99      7.09 o 
   8   8  12       22.10       19.07      1.29 o 
   9   8  12       83.44       81.72      2.56 o 
  10   8  12       18.41       16.67      1.80 o 
  -4   9  12       43.78       48.90      2.41 o 
  -3   9  12      202.22      214.19      4.88 o 
  -2   9  12       29.80       31.33      1.48 o 
  -1   9  12      141.13      145.22      3.08 o 
   0   9  12       45.55       44.75      1.66 o 
   1   9  12       48.57       50.27      2.08 o 
   2   9  12        6.71        8.10      1.02 o 
   3   9  12       40.07       46.91      2.23 o 
   4   9  12       10.37        9.62      1.25 o 
   5   9  12       97.95       94.46      4.21 o 
   6   9  12       36.60       37.78      2.11 o 
   7   9  12      327.07      346.96      6.64 o 
   8   9  12       65.81       64.96      4.41 o 
   9   9  12      207.23      208.44     11.33 o 
  10   9  12       72.93       78.20      4.66 o 
  -3  10  12      108.09      107.73      3.50 o 
  -2  10  12      153.54      154.83      4.07 o 
  -1  10  12       18.71       18.32      1.53 o 
   0  10  12        6.34        6.47      0.85 o 
   1  10  12        6.33        5.44      1.38 o 
   2  10  12       33.87       34.99      1.91 o 
   3  10  12        0.86        0.89      0.61 o 
   4  10  12        2.33        2.94      1.28 o 
   5  10  12       23.03       27.69      1.90 o 
   6  10  12        6.53        8.57      1.21 o 
   7  10  12        8.01        8.62      3.02 o 
   8  10  12       14.95       15.15      1.52 o 
   9  10  12        6.37        5.31      1.66 o 
  -2  11  12       27.99       28.59      1.91 o 
  -1  11  12       17.03       15.92      1.28 o 
   0  11  12       10.73        8.89      1.09 o 
   1  11  12      149.09      137.67      3.97 o 
   2  11  12        0.81        1.84      0.82 o 
   3  11  12        3.94        3.67      0.73 o 
   4  11  12       18.42       16.31      1.60 o 
   5  11  12      169.40      175.54      4.77 o 
   6  11  12       98.68      100.90      3.64 o 
   7  11  12       36.87       41.10      5.67 o 
   8  11  12       10.25       14.22      2.27 o 
   0  12  12       43.88       38.42      2.92 o 
   1  12  12       28.62       26.84      2.67 o 
   2  12  12       30.75       31.12      1.95 o 
   3  12  12        0.62        0.42      1.48 o 
   4  12  12       19.02       15.98      1.62 o 
   5  12  12       39.92       41.72      2.45 o 
  -3  -8  13        0.07       -0.27      0.70 o 
  -2  -8  13        3.29        3.48      0.78 o 
  -1  -8  13        2.79        2.86      0.68 o 
   0  -8  13       34.99       35.74      1.73 o 
   1  -8  13        4.19        5.61      1.06 o 
   2  -8  13        8.13       10.05      1.07 o 
   3  -8  13       19.00       18.97      1.17 o 
  -5  -7  13        1.65        1.46      1.12 o 
  -4  -7  13        1.91        1.84      0.77 o 
  -3  -7  13        0.35        0.05      0.58 o 
  -2  -7  13        4.84        6.58      1.08 o 
  -1  -7  13        0.21       -0.09      0.87 o 
   0  -7  13      141.85      147.40      4.79 o 
   1  -7  13        1.47        1.45      1.03 o 
   2  -7  13      477.94      495.31     22.16 o 
   3  -7  13       39.68       44.16      1.88 o 
   4  -7  13      486.13      530.88      5.46 o 
  -6  -6  13        6.37        6.47      1.58 o 
  -5  -6  13       22.51       20.75      1.45 o 
  -4  -6  13       12.69       12.29      1.19 o 
  -3  -6  13        0.83        0.23      0.61 o 
  -2  -6  13       14.75       14.77      1.13 o 
  -1  -6  13        4.78        7.28      1.05 o 
   0  -6  13      164.46      165.55      3.43 o 
   1  -6  13      320.72      341.93      6.50 o 
   2  -6  13      476.06      474.18      7.92 o 
   3  -6  13       88.38       78.88      3.00 o 
   4  -6  13      331.43      350.58      4.14 o 
   5  -6  13      167.62      170.92      3.80 o 
   6  -6  13        0.08        0.07      0.87 o 
  -6  -5  13        7.46        9.83      1.09 o 
  -5  -5  13       63.07       60.01      2.25 o 
  -4  -5  13        0.60       -0.27      0.84 o 
  -3  -5  13        0.89        1.54      0.66 o 
  -2  -5  13        5.03        3.64      0.71 o 
  -1  -5  13       38.42       42.95      1.69 o 
   0  -5  13      171.89      173.54      3.74 o 
   1  -5  13       28.82       26.40      1.86 o 
   2  -5  13       59.78       63.22      3.62 o 
   3  -5  13      399.55      406.29      7.07 o 
   4  -5  13        1.54        1.75      0.77 o 
   5  -5  13        4.26        2.97      0.91 o 
   6  -5  13       79.78       80.44      3.14 o 
   7  -5  13        0.36        1.02      1.30 o 
  -7  -4  13        8.20        6.30      1.54 o 
  -6  -4  13      243.49      220.99      4.33 o 
  -5  -4  13       78.18       80.28      2.51 o 
  -4  -4  13      102.19      105.68      3.53 o 
  -3  -4  13        7.00        5.35      1.19 o 
  -2  -4  13      474.72      473.19      6.04 o 
  -1  -4  13        1.89        2.14      0.61 o 
   0  -4  13      287.11      281.30      4.33 o 
   1  -4  13       40.01       44.30      1.63 o 
   2  -4  13       13.20       12.60      1.24 o 
   3  -4  13       12.39       14.10      1.30 o 
   4  -4  13       88.79       91.06      3.08 o 
   5  -4  13        1.39        1.30      0.74 o 
   6  -4  13        5.15        6.99      1.12 o 
   7  -4  13       20.71       20.40      2.12 o 
  -7  -3  13        2.41        1.43      1.39 o 
  -6  -3  13       16.39       15.25      1.42 o 
  -5  -3  13       51.10       42.99      2.47 o 
  -4  -3  13      324.84      326.24      5.90 o 
  -3  -3  13      460.49      447.77      7.02 o 
  -2  -3  13       28.78       26.37      1.77 o 
  -1  -3  13      142.01      143.56      2.90 o 
   0  -3  13      318.67      303.11      4.40 o 
   1  -3  13        3.59        5.04      0.67 o 
   2  -3  13        2.13        0.88      0.67 o 
   3  -3  13       85.31       82.45      3.40 o 
   4  -3  13        4.79        6.63      0.82 o 
   5  -3  13       21.08       23.11      1.59 o 
   6  -3  13       80.98       95.52      3.17 o 
   7  -3  13      174.94      182.54      9.12 o 
   8  -3  13       32.57       33.64      2.21 o 
  -7  -2  13       40.48       38.53      2.49 o 
  -6  -2  13        0.27        0.47      0.52 o 
  -5  -2  13      149.35      145.46      4.64 o 
  -4  -2  13      196.32      187.48      3.40 o 
  -3  -2  13        0.50        1.12      0.63 o 
  -2  -2  13       20.15       18.81      1.30 o 
  -1  -2  13      362.09      353.89      4.74 o 
   0  -2  13      116.35      112.74      2.41 o 
   1  -2  13        4.19        4.52      0.54 o 
   2  -2  13       29.99       25.65      1.28 o 
   3  -2  13       17.84       15.67      1.06 o 
   4  -2  13      158.71      180.89      3.53 o 
   5  -2  13        9.98       11.50      1.35 o 
   6  -2  13      352.39      361.95      5.36 o 
   7  -2  13        7.13        6.05      0.85 o 
   8  -2  13      182.32      182.76      5.99 o 
  -8  -1  13       18.78       14.83      1.52 o 
  -7  -1  13       21.04       22.60      2.48 o 
  -6  -1  13       80.57       85.50      2.56 o 
  -5  -1  13       41.23       39.15      1.65 o 
  -4  -1  13      164.08      172.47      2.80 o 
  -3  -1  13       14.95       14.00      0.94 o 
  -2  -1  13        9.99        8.32      0.76 o 
  -1  -1  13      117.02      114.65      1.83 o 
   0  -1  13       73.15       73.54      1.63 o 
   1  -1  13       36.04       31.36      1.09 o 
   2  -1  13      327.26      325.84      4.64 o 
   3  -1  13        3.66        6.02      0.75 o 
   4  -1  13       16.28       17.09      1.09 o 
   5  -1  13      108.39       97.61      2.52 o 
   6  -1  13       78.38       78.85      2.31 o 
   7  -1  13      287.49      297.19      6.82 o 
   8  -1  13        2.28        2.04      0.65 o 
   9  -1  13       63.25       54.46      2.64 o 
  -8   0  13       50.00       52.87      2.56 o 
  -7   0  13        0.53        0.12      0.73 o 
  -6   0  13       24.91       32.28      1.88 o 
  -5   0  13      238.42      237.37      4.05 o 
  -4   0  13       59.19       53.84      1.83 o 
  -3   0  13       18.89       17.08      1.06 o 
  -2   0  13      586.14      556.35      6.42 o 
  -1   0  13      167.62      158.57      2.58 o 
   0   0  13      343.29      337.42      6.26 o 
   1   0  13       57.85       57.01      1.63 o 
   2   0  13      290.62      279.19      4.94 o 
   3   0  13     1189.17     1182.77     13.12 o 
   4   0  13        2.13        1.87      1.05 o 
   5   0  13       98.11      103.92      3.20 o 
   6   0  13      385.47      408.02      6.76 o 
   7   0  13       45.29       32.27      2.37 o 
   8   0  13       32.38       39.14      2.12 o 
   9   0  13       15.43       15.40      1.95 o 
  10   0  13        0.57       -0.93      1.38 o 
  -8   1  13       68.29       50.73      3.88 o 
  -7   1  13       89.27       95.20      3.10 o 
  -6   1  13        3.35        2.59      0.84 o 
  -5   1  13        4.48        5.19      0.75 o 
  -4   1  13        4.99        5.91      0.76 o 
  -3   1  13       13.18       12.75      0.94 o 
  -2   1  13      250.41      247.36      3.87 o 
  -1   1  13        1.75        2.40      0.47 o 
   0   1  13     1641.58     1643.89     13.37 o 
   1   1  13      338.51      339.42      3.69 o 
   2   1  13      733.45      727.61      6.13 o 
   3   1  13       49.53       50.99      1.29 o 
   4   1  13      978.55      973.29     11.37 o 
   5   1  13       13.11       13.91      2.26 o 
   6   1  13      199.12      190.22      4.27 o 
   7   1  13       23.92       20.56      1.48 o 
   8   1  13       65.36       70.57      2.76 o 
   9   1  13        0.50        0.03      0.88 o 
  10   1  13       33.90       34.07      2.88 o 
  -7   2  13        8.68        9.53      1.04 o 
  -6   2  13       35.81       38.66      2.05 o 
  -5   2  13        0.52        1.93      0.88 o 
  -4   2  13        0.09       -0.18      0.52 o 
  -3   2  13        7.45        5.86      0.87 o 
  -2   2  13      387.71      390.22      8.11 o 
  -1   2  13       91.97       92.71      1.80 o 
   0   2  13      704.35      723.54      6.14 o 
   1   2  13       17.54       14.66      0.65 o 
   2   2  13       49.53       48.49      1.24 o 
   3   2  13      521.39      535.16      4.95 o 
   4   2  13       39.15       32.29      1.04 o 
   5   2  13      310.25      300.41      4.30 o 
   6   2  13        0.01       -0.03      0.63 o 
   7   2  13      156.44      157.38      3.94 o 
   8   2  13       69.25       73.56      2.86 o 
   9   2  13        0.14        0.64      0.80 o 
  10   2  13       19.30       21.53      1.74 o 
  -7   3  13       28.51       28.60      1.89 o 
  -6   3  13      145.02      149.06      8.55 o 
  -5   3  13        8.49        6.10      0.97 o 
  -4   3  13        0.01        0.41      0.73 o 
  -3   3  13       10.04       13.08      1.16 o 
  -2   3  13       28.77       29.94      1.56 o 
  -1   3  13        6.09        6.12      0.48 o 
   0   3  13       40.31       38.82      1.13 o 
   1   3  13        0.36        1.79      0.42 o 
   2   3  13        8.49        4.70      0.43 o 
   3   3  13      536.08      481.10      4.69 o 
   4   3  13      219.92      197.78      2.47 o 
   5   3  13        0.14        0.51      0.48 o 
   6   3  13        0.58        0.43      0.47 o 
   7   3  13        1.40        3.12      0.67 o 
   8   3  13       53.36       53.06      2.97 o 
   9   3  13        0.15       -0.02      0.77 o 
  10   3  13       59.28       62.07      3.56 o 
  -7   4  13        4.69        4.44      1.53 o 
  -6   4  13      116.17      116.09      4.31 o 
  -5   4  13       43.37       39.52      2.06 o 
  -4   4  13      246.08      250.69      5.01 o 
  -3   4  13       45.17       44.95      2.00 o 
  -2   4  13      204.71      210.34      6.73 o 
  -1   4  13        5.66        4.06      0.46 o 
   0   4  13        7.54        9.21      0.58 o 
   1   4  13       10.49        7.52      0.52 o 
   2   4  13       36.85       36.68      0.99 o 
   3   4  13       66.45       69.54      1.55 o 
   4   4  13      112.35      108.98      2.75 o 
   5   4  13        0.27        0.53      0.52 o 
   6   4  13       79.34       77.08      4.06 o 
   7   4  13      108.61      108.82      2.30 o 
   8   4  13       72.87       68.19      2.16 o 
   9   4  13      203.28      222.03      5.53 o 
  10   4  13        0.14        1.52      1.83 o 
  -6   5  13        0.02       -0.20      0.78 o 
  -5   5  13       20.35       21.46      1.58 o 
  -4   5  13        0.62        1.21      1.30 o 
  -3   5  13      191.08      186.72      4.17 o 
  -2   5  13       22.81       23.27      1.97 o 
  -1   5  13      108.90      109.95      2.06 o 
   0   5  13       17.34       18.20      0.76 o 
   1   5  13        2.01        4.19      0.44 o 
   2   5  13       59.83       54.02      1.21 o 
   3   5  13        0.06        1.23      0.42 o 
   4   5  13        5.86        6.35      0.72 o 
   5   5  13        0.84        0.82      0.44 o 
   6   5  13        1.37        0.66      0.46 o 
   7   5  13      165.46      165.09      2.85 o 
   8   5  13       98.42       97.75      3.81 o 
   9   5  13      142.30      142.90      3.27 o 
  10   5  13      479.10      521.24      8.20 o 
  -6   6  13        0.26        1.36      1.14 o 
  -5   6  13       27.12       26.27      1.80 o 
  -4   6  13      180.61      169.95      4.17 o 
  -3   6  13        7.29        4.66      0.73 o 
  -2   6  13       18.48       15.07      1.03 o 
  -1   6  13       41.21       41.85      1.55 o 
   0   6  13       28.44       29.98      1.30 o 
   1   6  13        5.62        4.65      0.53 o 
   2   6  13        3.05        1.92      0.52 o 
   3   6  13       33.30       27.46      1.23 o 
   4   6  13       12.61       14.51      1.07 o 
   5   6  13        6.03        6.59      0.83 o 
   6   6  13      362.81      377.30      7.28 o 
   7   6  13       56.43       55.92      1.98 o 
   8   6  13       40.54       36.95      2.14 o 
   9   6  13       65.55       67.58      5.24 o 
  10   6  13      231.20      248.91      9.04 o 
  -5   7  13       34.35       34.15      2.48 o 
  -4   7  13       36.90       31.45      2.37 o 
  -3   7  13      202.85      208.27      6.09 o 
  -2   7  13       92.43       95.82      2.47 o 
  -1   7  13       39.76       40.35      1.57 o 
   0   7  13        0.01        0.69      0.51 o 
   1   7  13        6.65        5.75      0.62 o 
   2   7  13        0.05        1.12      0.60 o 
   3   7  13       43.56       41.35      1.37 o 
   4   7  13       33.76       35.22      1.72 o 
   5   7  13       66.42       68.62      2.68 o 
   6   7  13       81.86       79.73      2.41 o 
   7   7  13      156.58      167.68      3.57 o 
   8   7  13        0.17       -0.93      0.76 o 
   9   7  13      441.99      486.33      8.41 o 
  10   7  13       97.71      109.49      5.38 o 
  -4   8  13       18.54       17.30      1.54 o 
  -3   8  13       81.82       80.94      2.90 o 
  -2   8  13      200.19      210.67      4.70 o 
  -1   8  13        0.41        1.07      0.72 o 
   0   8  13       76.49       74.42      2.34 o 
   1   8  13        4.34        3.64      0.87 o 
   2   8  13      233.45      240.85      4.01 o 
   3   8  13      236.48      242.19      3.53 o 
   4   8  13        0.76        2.41      0.70 o 
   5   8  13       64.23       69.72      2.66 o 
   6   8  13       71.78       80.03      2.50 o 
   7   8  13       27.59       27.82      1.56 o 
   8   8  13       61.55       69.66      2.38 o 
   9   8  13      104.71      125.37      5.73 o 
  -3   9  13      138.35      141.27      3.99 o 
  -2   9  13        3.59        2.12      0.78 o 
  -1   9  13        7.64        7.41      0.89 o 
   0   9  13       69.20       71.49      2.14 o 
   1   9  13        3.18        1.92      0.76 o 
   2   9  13       54.50       51.58      1.65 o 
   3   9  13      115.16      118.34      2.47 o 
   4   9  13      277.47      297.23      6.51 o 
   5   9  13      112.53      123.07      3.18 o 
   6   9  13        0.48        1.37      0.73 o 
   7   9  13        5.20        3.66      0.76 o 
   8   9  13       10.12       11.78      1.14 o 
   9   9  13        5.43        5.47      1.16 o 
  -2  10  13        0.20        0.54      0.77 o 
  -1  10  13        4.22        5.35      0.79 o 
   0  10  13       29.57       29.82      2.50 o 
   1  10  13       75.14       75.69      2.84 o 
   2  10  13        0.21        0.34      0.53 o 
   3  10  13       72.24       74.06      2.28 o 
   4  10  13        6.49        5.47      1.14 o 
   5  10  13      100.10      107.01      3.66 o 
   6  10  13        6.74        7.16      1.20 o 
   7  10  13        8.28        7.30      1.23 o 
   8  10  13        5.22        3.49      1.42 o 
  -1  11  13       14.37       14.33      1.39 o 
   0  11  13        8.58        9.49      1.23 o 
   1  11  13        2.71        1.29      0.70 o 
   2  11  13       14.19       12.65      1.14 o 
   3  11  13       11.58       13.04      1.85 o 
   4  11  13        9.94        9.13      2.08 o 
   5  11  13       12.00        9.84      1.93 o 
   6  11  13       17.60       19.04      2.66 o 
   7  11  13        2.44        2.64      1.57 o 
   2  12  13       35.67       29.60      2.53 o 
  -3  -7  14       48.97       39.65      3.03 o 
  -2  -7  14       10.01        8.86      1.17 o 
  -1  -7  14       23.62       26.05      1.49 o 
   0  -7  14        6.91        7.11      0.94 o 
   1  -7  14       13.43       16.96      1.72 o 
   2  -7  14       57.27       55.96      3.74 o 
   3  -7  14      137.38      151.82      3.59 o 
  -4  -6  14       19.08       17.41      1.62 o 
  -3  -6  14       52.26       52.63      2.05 o 
  -2  -6  14       70.89       68.25      2.29 o 
  -1  -6  14        9.86       11.85      1.09 o 
   0  -6  14       91.52       91.29      2.62 o 
   1  -6  14       43.99       42.19      4.73 o 
   2  -6  14       40.56       51.92      5.28 o 
   3  -6  14       42.65       39.97      2.26 o 
   4  -6  14       47.14       49.29      2.22 o 
  -5  -5  14       28.89       29.90      1.96 o 
  -4  -5  14       71.48       69.69      2.85 o 
  -3  -5  14        0.07        0.46      0.67 o 
  -2  -5  14       86.43       85.38      2.51 o 
  -1  -5  14      107.31      117.29      6.57 o 
   0  -5  14       16.48       16.91      1.18 o 
   1  -5  14        2.64        4.36      1.01 o 
   2  -5  14       35.57       37.86      2.73 o 
   3  -5  14        4.20        2.09      0.83 o 
   4  -5  14      472.11      493.30      8.30 o 
   5  -5  14        5.59        4.79      1.00 o 
   6  -5  14       27.55       24.52      1.95 o 
  -6  -4  14       85.83       82.70      3.58 o 
  -5  -4  14       27.08       23.06      1.77 o 
  -4  -4  14        1.66        3.27      0.87 o 
  -3  -4  14        9.71       12.87      1.07 o 
  -2  -4  14       36.97       33.32      1.55 o 
  -1  -4  14       20.09       17.56      1.64 o 
   0  -4  14       20.61       21.77      1.25 o 
   1  -4  14       24.68       24.14      1.70 o 
   2  -4  14        1.79        3.46      0.82 o 
   3  -4  14       44.93       39.72      2.13 o 
   4  -4  14        0.04       -0.21      0.77 o 
   5  -4  14      338.90      380.00      7.02 o 
   6  -4  14        8.62        6.49      1.11 o 
  -6  -3  14       40.60       35.37      2.36 o 
  -5  -3  14       29.94       31.09      3.47 o 
  -4  -3  14        0.23        0.69      1.31 o 
  -3  -3  14        3.93        4.79      0.89 o 
  -2  -3  14       47.06       45.21      1.71 o 
  -1  -3  14       24.03       18.77      1.15 o 
   0  -3  14      223.33      221.42      3.80 o 
   1  -3  14        8.22        6.93      1.04 o 
   2  -3  14      171.15      170.48      4.31 o 
   3  -3  14        0.15        0.32      1.62 o 
   4  -3  14       66.08       63.65      6.14 o 
   5  -3  14       25.51       26.95      2.92 o 
   6  -3  14      157.29      144.63      6.12 o 
   7  -3  14       16.30       15.58      1.53 o 
  -6  -2  14       61.16       61.42      2.76 o 
  -5  -2  14       47.40       46.06      2.27 o 
  -4  -2  14       14.36       20.74      2.32 o 
  -3  -2  14      103.13       87.25      4.50 o 
  -2  -2  14       12.87       10.21      1.16 o 
  -1  -2  14       58.75       49.52      2.28 o 
   0  -2  14       92.57       85.09      2.33 o 
   1  -2  14      216.59      226.37      4.07 o 
   2  -2  14       56.44       52.73      1.88 o 
   3  -2  14      234.25      229.63      4.07 o 
   4  -2  14        5.97        8.48      1.58 o 
   5  -2  14      630.31      637.77     12.45 o 
   6  -2  14      148.75      159.04      3.51 o 
   7  -2  14       64.49       53.26      2.07 o 
   8  -2  14       77.29       77.08      3.18 o 
  -7  -1  14       32.44       28.00      3.23 o 
  -6  -1  14       26.29       22.44      2.23 o 
  -5  -1  14      174.26      171.68      4.26 o 
  -4  -1  14      349.23      352.82      6.30 o 
  -3  -1  14       36.24       41.22      2.01 o 
  -2  -1  14       46.30       49.82      2.17 o 
  -1  -1  14      332.14      330.92      4.76 o 
   0  -1  14       10.99       11.74      0.95 o 
   1  -1  14      484.90      481.29      6.07 o 
   2  -1  14      210.36      213.48      3.79 o 
   3  -1  14       66.05       73.61      2.19 o 
   4  -1  14      587.42      610.33      7.28 o 
   5  -1  14       41.27       34.03      1.58 o 
   6  -1  14       22.51       17.76      1.20 o 
   7  -1  14        8.49        8.49      0.96 o 
   8  -1  14        0.83        1.82      1.01 o 
  -7   0  14       15.85        7.76      2.10 o 
  -6   0  14       25.52       22.93      2.15 o 
  -5   0  14       19.75       16.29      1.28 o 
  -4   0  14       24.30       21.11      1.28 o 
  -3   0  14       74.81       70.78      2.53 o 
  -2   0  14       83.27       81.50      2.73 o 
  -1   0  14      226.35      226.36      5.33 o 
   0   0  14      260.21      266.20      3.73 o 
   1   0  14       70.07       67.89      1.68 o 
   2   0  14      233.68      230.88      5.27 o 
   3   0  14        0.10        0.42      1.24 o 
   4   0  14       16.44       17.90      1.36 o 
   5   0  14       41.83       44.15      2.09 o 
   6   0  14       20.61       26.76      1.71 o 
   7   0  14        0.13        2.33      0.81 o 
   8   0  14       17.60       16.19      1.22 o 
   9   0  14       53.07       52.03      3.39 o 
  -7   1  14       28.06       22.88      2.75 o 
  -6   1  14       17.21       17.81      1.54 o 
  -5   1  14       83.90       83.55      2.97 o 
  -4   1  14       29.43       25.08      1.90 o 
  -3   1  14       65.34       65.12      2.84 o 
  -2   1  14       77.27       71.68      2.23 o 
  -1   1  14      116.42      114.15      2.60 o 
   0   1  14        0.10        1.09      0.53 o 
   1   1  14      232.16      246.44      3.68 o 
   2   1  14      250.93      236.72      4.44 o 
   3   1  14       56.99       53.56      2.74 o 
   4   1  14        2.90        4.96      1.70 o 
   5   1  14        2.52        3.48      1.42 o 
   6   1  14       47.57       52.88      2.30 o 
   7   1  14      229.98      246.62      7.49 o 
   8   1  14       20.82       20.72      1.65 o 
   9   1  14      131.58      135.20      4.13 o 
  -6   2  14       28.23       24.00      1.72 o 
  -5   2  14       43.05       44.02      2.24 o 
  -4   2  14      178.66      182.61      3.54 o 
  -3   2  14       41.70       42.81      1.66 o 
  -2   2  14      372.17      374.49      6.13 o 
  -1   2  14      194.22      210.54      3.47 o 
   0   2  14       17.89       22.64      0.95 o 
   1   2  14       31.30       26.09      1.35 o 
   2   2  14        8.05        7.46      0.58 o 
   3   2  14        0.65        1.74      0.44 o 
   4   2  14       22.72       20.30      1.49 o 
   5   2  14        3.47        2.84      0.78 o 
   6   2  14      224.16      227.66      4.82 o 
   7   2  14        6.82        8.64      2.13 o 
   8   2  14      293.92      301.73      6.02 o 
   9   2  14       14.17       17.20      1.56 o 
  -6   3  14       33.99       34.45      2.06 o 
  -5   3  14        4.56        3.38      2.40 o 
  -4   3  14      160.62      174.35      3.69 o 
  -3   3  14       10.40       10.09      1.15 o 
  -2   3  14       53.98       61.83      2.31 o 
  -1   3  14       73.41       69.79      1.92 o 
   0   3  14        0.10        0.66      0.47 o 
   1   3  14       66.66       63.78      1.53 o 
   2   3  14        0.20        0.51      0.35 o 
   3   3  14       31.74       31.94      1.00 o 
   4   3  14       13.66       14.52      0.87 o 
   5   3  14       78.93       73.68      2.52 o 
   6   3  14       37.10       41.66      1.44 o 
   7   3  14        8.49        5.99      0.83 o 
   8   3  14       39.27       39.90      3.16 o 
   9   3  14      169.38      167.93      4.48 o 
  10   3  14       63.86       68.44      4.20 o 
  -6   4  14       40.71       43.58      2.90 o 
  -5   4  14       40.62       44.82      2.25 o 
  -4   4  14       27.35       30.33      1.80 o 
  -3   4  14        2.32        4.18      0.89 o 
  -2   4  14        0.60        1.85      0.70 o 
  -1   4  14      148.45      139.91      2.75 o 
   0   4  14      106.67      102.40      1.80 o 
   1   4  14       80.30       70.72      1.46 o 
   2   4  14        0.25        0.00      0.41 o 
   3   4  14       31.29       28.58      1.05 o 
   4   4  14      134.60      137.52      2.85 o 
   5   4  14      194.50      191.70      3.52 o 
   6   4  14      197.28      188.58      3.10 o 
   7   4  14       32.73       34.86      1.42 o 
   8   4  14      119.01      133.48      3.15 o 
   9   4  14        5.35        5.01      0.83 o 
  10   4  14      103.92      113.34      5.32 o 
  -5   5  14      188.92      195.02      4.72 o 
  -4   5  14       25.51       23.04      2.00 o 
  -3   5  14       18.21       18.14      1.40 o 
  -2   5  14       21.07       18.24      1.35 o 
  -1   5  14       94.06       87.89      1.71 o 
   0   5  14      188.00      187.81      2.52 o 
   1   5  14        0.52       -0.11      0.36 o 
   2   5  14       50.95       52.53      1.42 o 
   3   5  14       90.19       83.78      1.79 o 
   4   5  14      212.59      207.32      3.76 o 
   5   5  14       94.32       90.88      2.36 o 
   6   5  14      317.56      320.57      4.82 o 
   7   5  14       16.47       15.26      1.12 o 
   8   5  14        2.12        2.18      0.61 o 
   9   5  14        0.02       -0.40      0.86 o 
  10   5  14       40.81       38.59      2.26 o 
  -5   6  14        0.17       -0.97      1.21 o 
  -4   6  14       57.40       52.83      4.09 o 
  -3   6  14       49.68       47.36      2.91 o 
  -2   6  14       18.22       17.71      1.39 o 
  -1   6  14      151.13      152.51      3.10 o 
   0   6  14       46.84       42.12      2.06 o 
   1   6  14      504.35      503.91      5.21 o 
   2   6  14       11.69       11.68      0.92 o 
   3   6  14      215.38      205.71      3.52 o 
   4   6  14        9.49        8.62      1.13 o 
   5   6  14       69.88       70.38      2.76 o 
   6   6  14        3.00        4.56      0.76 o 
   7   6  14       37.38       34.70      1.64 o 
   8   6  14       11.61       13.04      1.44 o 
   9   6  14       48.34       49.66      2.57 o 
  -4   7  14       82.81       81.78      3.05 o 
  -3   7  14        6.08        8.15      1.17 o 
  -2   7  14        1.72        1.74      0.66 o 
  -1   7  14      313.30      321.98      4.80 o 
   0   7  14       75.22       81.37      3.50 o 
   1   7  14      156.27      162.37      3.24 o 
   2   7  14       28.82       31.58      1.44 o 
   3   7  14       20.70       22.38      1.82 o 
   4   7  14      166.85      184.18      4.58 o 
   5   7  14       86.69       90.52      2.62 o 
   6   7  14      176.10      192.86      5.05 o 
   7   7  14        2.32        1.92      0.68 o 
   8   7  14        0.13        0.00      0.90 o 
   9   7  14      126.14      145.81      6.36 o 
  -3   8  14        2.94        2.23      0.83 o 
  -2   8  14      108.14      112.98      2.82 o 
  -1   8  14       76.31       79.97      2.32 o 
   0   8  14      144.28      154.91      3.18 o 
   1   8  14       76.37       76.25      2.26 o 
   2   8  14       99.74      110.26      2.70 o 
   3   8  14        9.53       11.04      0.95 o 
   4   8  14       39.87       40.99      1.84 o 
   5   8  14        1.80        1.84      0.76 o 
   6   8  14       41.80       38.56      1.80 o 
   7   8  14       25.14       25.27      2.04 o 
   8   8  14        0.00        0.83      0.68 o 
   9   8  14       21.25       18.14      2.45 o 
  -2   9  14        0.50        1.36      0.76 o 
  -1   9  14       61.78       64.84      3.14 o 
   0   9  14        2.78        3.11      0.87 o 
   1   9  14       93.14       91.90      4.08 o 
   2   9  14        0.59        0.45      0.67 o 
   3   9  14       52.23       55.54      2.20 o 
   4   9  14        0.25        1.02      1.23 o 
   5   9  14       86.85       83.65      2.68 o 
   6   9  14       10.81       12.07      1.16 o 
   7   9  14       15.34       14.73      1.29 o 
   8   9  14       71.08       77.81      3.30 o 
  -1  10  14        1.71        0.48      0.91 o 
   0  10  14       10.52       10.05      1.24 o 
   1  10  14        5.67        4.26      0.98 o 
   2  10  14       20.27       21.87      2.06 o 
   3  10  14       33.68       33.47      2.32 o 
   4  10  14       23.13       29.15      1.76 o 
   5  10  14        4.58        7.16      1.05 o 
   6  10  14       48.90       44.75      2.05 o 
   7  10  14       19.74       17.09      2.46 o 
   1  11  14       18.15       17.66      1.60 o 
   2  11  14        3.86        5.10      1.03 o 
   3  11  14        7.30        5.67      1.58 o 
  -2  -6  15        3.16        2.98      1.29 o 
  -1  -6  15       95.37       99.05      3.29 o 
   0  -6  15       31.46       33.40      4.69 o 
   1  -6  15      115.60      121.72      5.27 o 
  -3  -5  15       25.41       24.34      1.45 o 
  -2  -5  15       37.95       37.29      1.75 o 
  -1  -5  15        8.53        8.55      0.98 o 
   0  -5  15        1.63        3.28      0.75 o 
   1  -5  15      322.06      327.16      9.97 o 
   2  -5  15       84.71       82.61      3.23 o 
   3  -5  15       71.94       76.85      3.16 o 
   4  -5  15      124.45      120.92      5.85 o 
  -4  -4  15       15.82       13.03      2.14 o 
  -3  -4  15        0.81        1.18      1.29 o 
  -2  -4  15      120.77      118.17      3.85 o 
  -1  -4  15       12.98       12.65      1.65 o 
   0  -4  15       80.38       85.09      2.45 o 
   1  -4  15        7.44        8.00      1.21 o 
   2  -4  15      687.15      728.33     10.63 o 
   3  -4  15        3.14        2.25      1.18 o 
   4  -4  15      168.55      162.74      5.69 o 
   5  -4  15       65.70       69.83      2.97 o 
  -5  -3  15      219.19      200.08      7.44 o 
  -4  -3  15       97.26      100.24      5.17 o 
  -3  -3  15       40.86       34.57      2.09 o 
  -2  -3  15       48.53       49.95      2.46 o 
  -1  -3  15       36.69       38.34      2.16 o 
   0  -3  15      139.13      141.49      4.06 o 
   1  -3  15      156.86      163.23      4.38 o 
   2  -3  15      144.46      142.93      4.09 o 
   3  -3  15      187.77      201.97      5.04 o 
   4  -3  15       22.06       23.52      2.12 o 
   5  -3  15       15.65       15.36      1.52 o 
   6  -3  15        2.07        3.06      1.42 o 
  -5  -2  15        5.23        4.57      1.60 o 
  -4  -2  15        8.78        6.85      1.68 o 
  -3  -2  15      128.84      128.01      5.72 o 
  -2  -2  15       91.62       90.54      3.27 o 
  -1  -2  15      172.19      170.53      4.41 o 
   0  -2  15        6.42        6.13      1.09 o 
   1  -2  15      162.95      158.89      3.38 o 
   2  -2  15       15.22       16.73      1.59 o 
   3  -2  15       22.64       22.76      1.34 o 
   4  -2  15      116.00      121.15      3.05 o 
   5  -2  15        0.43        0.46      0.61 o 
   6  -2  15       26.02       27.67      2.30 o 
   7  -2  15        1.65        0.98      1.18 o 
  -5  -1  15        2.18        2.54      1.05 o 
  -4  -1  15        5.32        5.20      1.02 o 
  -3  -1  15       13.41       16.11      1.56 o 
  -2  -1  15      143.80      155.92      3.29 o 
  -1  -1  15       11.41        9.38      1.50 o 
   0  -1  15        0.25        0.32      0.56 o 
   1  -1  15       60.66       55.87      1.95 o 
   2  -1  15       19.17       19.02      1.51 o 
   3  -1  15       26.45       29.13      1.49 o 
   4  -1  15       87.13       94.89      2.64 o 
   5  -1  15       54.46       65.94      2.24 o 
   6  -1  15       10.47       12.09      1.05 o 
   7  -1  15       37.38       34.08      1.72 o 
  -5   0  15        3.76        4.62      1.03 o 
  -4   0  15       73.84       71.15      2.75 o 
  -3   0  15        7.18        8.98      1.13 o 
  -2   0  15       62.53       63.54      3.04 o 
  -1   0  15        9.01       10.39      0.94 o 
   0   0  15       55.33       52.76      2.16 o 
   1   0  15      433.41      429.65      5.76 o 
   2   0  15       39.26       41.83      2.01 o 
   3   0  15       58.30       64.67      2.11 o 
   4   0  15      171.83      197.22      4.68 o 
   5   0  15        0.82        1.46      0.77 o 
   6   0  15        6.01        3.32      0.73 o 
   7   0  15       16.31       14.15      1.16 o 
   8   0  15       58.44       63.57      2.32 o 
  -5   1  15        6.32        3.43      0.89 o 
  -4   1  15       10.61       12.24      1.25 o 
  -3   1  15       71.56       66.71      2.16 o 
  -2   1  15      101.67       91.53      2.13 o 
  -1   1  15       33.75       33.25      1.48 o 
   0   1  15       94.11       93.82      2.26 o 
   1   1  15        0.15        0.56      0.54 o 
   2   1  15      685.43      698.19      7.36 o 
   3   1  15       58.48       49.94      2.16 o 
   4   1  15      170.95      177.49      4.20 o 
   5   1  15      104.60      116.94      3.45 o 
   6   1  15       80.39       78.19      2.90 o 
   7   1  15        8.77        8.77      1.73 o 
   8   1  15       16.28       14.78      1.50 o 
  -5   2  15        0.47       -0.28      0.84 o 
  -4   2  15        6.99        2.59      0.74 o 
  -3   2  15       48.79       47.26      1.85 o 
  -2   2  15       80.88       76.42      2.94 o 
  -1   2  15        0.41        0.49      0.52 o 
   0   2  15        8.62       10.18      0.81 o 
   1   2  15       17.93       18.95      1.05 o 
   2   2  15        2.13        2.62      0.55 o 
   3   2  15      348.08      351.93      4.03 o 
   4   2  15       53.24       51.90      1.76 o 
   5   2  15      279.69      295.62      5.72 o 
   6   2  15       67.33       70.22      2.70 o 
   7   2  15      358.26      374.43      6.82 o 
   8   2  15        2.04        1.17      0.90 o 
   9   2  15        4.11        4.25      1.48 o 
  -5   3  15       11.59       10.20      1.25 o 
  -4   3  15       21.86       20.20      1.88 o 
  -3   3  15       15.27       13.16      1.33 o 
  -2   3  15       43.77       45.54      2.17 o 
  -1   3  15        1.48        1.42      0.84 o 
   0   3  15       17.99       22.72      0.99 o 
   1   3  15      259.28      242.89      3.75 o 
   2   3  15      177.45      167.39      2.59 o 
   3   3  15        0.12        0.11      0.43 o 
   4   3  15      252.58      267.78      4.18 o 
   5   3  15       74.86       78.86      2.22 o 
   6   3  15       58.21       62.19      2.50 o 
   7   3  15       45.73       54.46      2.44 o 
   8   3  15       53.35       56.21      3.05 o 
   9   3  15       48.89       48.98      3.51 o 
  -5   4  15        1.13        0.59      1.13 o 
  -4   4  15       36.42       34.95      2.02 o 
  -3   4  15      101.27       93.42      5.60 o 
  -2   4  15       81.25       82.98      2.45 o 
  -1   4  15       62.46       56.94      1.81 o 
   0   4  15       99.74      107.82      2.10 o 
   1   4  15       25.35       23.70      0.89 o 
   2   4  15      161.54      169.09      2.43 o 
   3   4  15      167.82      165.16      2.41 o 
   4   4  15       63.02       66.82      1.78 o 
   5   4  15       52.24       61.95      2.12 o 
   6   4  15        7.21        8.42      0.79 o 
   7   4  15       25.88       28.76      1.51 o 
   8   4  15        0.02       -0.26      0.69 o 
   9   4  15       92.18       99.46      4.79 o 
  -4   5  15       79.53       75.24      2.89 o 
  -3   5  15       92.68       98.81      3.21 o 
  -2   5  15        0.32        1.74      0.76 o 
  -1   5  15       49.51       52.25      2.18 o 
   0   5  15       90.56       86.44      2.53 o 
   1   5  15       30.56       37.69      1.28 o 
   2   5  15        0.57        0.69      0.41 o 
   3   5  15       69.83       70.69      1.71 o 
   4   5  15       59.05       55.06      1.86 o 
   5   5  15        2.19        3.16      0.68 o 
   6   5  15       61.85       61.06      2.29 o 
   7   5  15      304.26      313.19      4.37 o 
   8   5  15      488.13      554.02      9.13 o 
   9   5  15       13.26       13.66      1.45 o 
  -4   6  15       52.15       49.23      3.44 o 
  -3   6  15      135.38      139.58      3.87 o 
  -2   6  15        4.28        5.11      1.46 o 
  -1   6  15       22.88       27.23      1.20 o 
   0   6  15       54.17       54.66      1.62 o 
   1   6  15        1.97        1.12      0.70 o 
   2   6  15       53.58       53.26      1.82 o 
   3   6  15       36.79       34.23      1.99 o 
   4   6  15       24.23       24.35      1.73 o 
   5   6  15        2.15        0.97      0.81 o 
   6   6  15      106.21      117.38      3.76 o 
   7   6  15        0.13       -0.95      1.01 o 
   8   6  15      283.16      301.96      5.25 o 
  -3   7  15       11.96       10.23      1.26 o 
  -2   7  15        6.99        7.78      0.95 o 
  -1   7  15       18.03       17.03      1.18 o 
   0   7  15       39.26       43.06      1.75 o 
   1   7  15       24.08       21.26      1.27 o 
   2   7  15       19.29       14.44      1.58 o 
   3   7  15        0.01        1.84      0.88 o 
   4   7  15       19.74       19.38      1.99 o 
   5   7  15       11.15       12.49      1.38 o 
   6   7  15       18.44       18.42      1.61 o 
   7   7  15      202.70      221.88      8.40 o 
   8   7  15      105.59      108.74      4.68 o 
  -2   8  15       19.72       19.49      1.52 o 
  -1   8  15        6.17        8.24      1.46 o 
   0   8  15       55.24       53.36      2.87 o 
   1   8  15        3.38        2.91      0.77 o 
   2   8  15        6.36        4.55      0.78 o 
   3   8  15       74.54       72.50      3.00 o 
   4   8  15       82.37       95.34      3.46 o 
   5   8  15        8.26       10.84      1.42 o 
   6   8  15        1.18        1.75      0.74 o 
   7   8  15      163.16      191.18      4.16 o 
  -1   9  15        1.59        1.63      0.80 o 
   0   9  15        5.95        4.92      1.05 o 
   1   9  15        4.66        3.38      0.81 o 
   2   9  15      145.44      154.74      3.43 o 
   3   9  15      110.82      114.42      3.88 o 
   4   9  15       75.42       72.87      4.15 o 
   5   9  15        0.21        0.59      0.73 o 
   6   9  15        0.74        1.19      1.08 o 
   7   9  15       12.01       11.38      2.04 o 
   1  10  15       14.76       14.88      1.38 o 
   2  10  15        7.60        6.67      0.94 o 
   3  10  15      180.56      189.57      8.91 o 
   4  10  15        0.68       -0.40      1.00 o 
  -1  -4  16      149.58      146.27      4.52 o 
   0  -4  16        2.67        3.02      0.93 o 
   1  -4  16       18.90       19.13      2.16 o 
   2  -4  16       10.11        9.12      2.12 o 
   3  -4  16      153.53      158.52      6.86 o 
  -3  -3  16       13.85       15.96      2.33 o 
  -2  -3  16        5.54        3.83      1.11 o 
  -1  -3  16        5.85        7.27      2.28 o 
   0  -3  16        0.88       -0.69      0.90 o 
   1  -3  16       19.61       19.13      1.63 o 
   2  -3  16       33.84       35.16      2.93 o 
   3  -3  16        0.15        0.01      0.81 o 
   4  -3  16      284.96      281.31      9.70 o 
   5  -3  16        5.41        7.10      1.75 o 
  -4  -2  16        8.14        7.20      1.73 o 
  -3  -2  16        2.00        0.37      0.83 o 
  -2  -2  16        4.85        3.05      0.93 o 
  -1  -2  16       98.79       96.05      3.44 o 
   0  -2  16       18.98       16.88      1.52 o 
   1  -2  16       71.09       69.23      2.91 o 
   2  -2  16        5.34        4.05      0.84 o 
   3  -2  16      335.35      356.44      6.51 o 
   4  -2  16       38.00       45.74      1.99 o 
   5  -2  16      133.73      141.51      3.51 o 
   6  -2  16       16.86       12.50      2.09 o 
  -4  -1  16       32.31       35.28      3.19 o 
  -3  -1  16        4.21        3.92      0.76 o 
  -2  -1  16        2.93        2.87      2.06 o 
  -1  -1  16       64.06       64.36      2.85 o 
   0  -1  16      119.26      121.91      3.80 o 
   1  -1  16      309.11      314.92      5.06 o 
   2  -1  16      449.46      483.28      6.58 o 
   3  -1  16      111.90      110.63      2.93 o 
   4  -1  16      127.28      125.24      3.17 o 
   5  -1  16       18.13       18.29      1.30 o 
   6  -1  16      153.74      167.11      4.16 o 
  -4   0  16       12.29       16.37      1.50 o 
  -3   0  16       25.73       24.67      1.43 o 
  -2   0  16       18.13       16.58      1.17 o 
  -1   0  16        0.63        1.12      0.92 o 
   0   0  16      366.78      379.64     11.31 o 
   1   0  16      105.17      105.25      2.76 o 
   2   0  16       94.14      102.54      2.75 o 
   3   0  16       17.04       20.54      1.62 o 
   4   0  16       29.89       25.22      1.55 o 
   5   0  16       40.49       34.45      1.67 o 
   6   0  16       31.68       29.55      1.62 o 
   7   0  16       31.98       26.18      2.45 o 
  -4   1  16      133.06      123.01      3.13 o 
  -3   1  16      106.08       99.81      3.33 o 
  -2   1  16        0.02        0.04      0.60 o 
  -1   1  16      154.50      164.92      3.41 o 
   0   1  16       21.05       20.86      1.33 o 
   1   1  16      345.37      352.57      7.12 o 
   2   1  16       27.14       19.74      2.34 o 
   3   1  16       38.37       42.77      2.08 o 
   4   1  16       21.06       19.56      2.99 o 
   5   1  16        5.20        4.72      0.97 o 
   6   1  16       26.87       26.27      1.81 o 
   7   1  16       16.28       15.09      1.50 o 
  -4   2  16      184.94      175.96      4.57 o 
  -3   2  16       44.51       53.40      2.82 o 
  -2   2  16      292.55      301.79      7.25 o 
  -1   2  16      316.65      321.86      8.32 o 
   0   2  16       72.30       78.66      3.73 o 
   1   2  16       18.95       19.14      1.12 o 
   2   2  16      235.47      244.28      5.26 o 
   3   2  16       16.75       12.57      1.23 o 
   4   2  16       47.91       50.42      2.27 o 
   5   2  16       22.75       22.37      1.59 o 
   6   2  16       91.97       94.58      3.26 o 
   7   2  16        1.74        5.39      1.06 o 
   8   2  16      147.91      159.26      6.24 o 
  -4   3  16      142.25      142.29      6.06 o 
  -3   3  16       39.14       38.38      2.31 o 
  -2   3  16       85.83       96.26      2.56 o 
  -1   3  16       11.59       11.33      0.96 o 
   0   3  16       57.68       60.62      1.91 o 
   1   3  16        0.60        0.77      0.48 o 
   2   3  16       30.94       29.45      1.80 o 
   3   3  16       11.62       11.00      1.74 o 
   4   3  16        0.95        2.55      0.83 o 
   5   3  16       23.58       26.97      1.38 o 
   6   3  16       33.54       34.43      2.83 o 
   7   3  16      264.15      274.84      5.81 o 
   8   3  16        7.15        8.53      1.74 o 
  -4   4  16        0.13       -0.58      1.33 o 
  -3   4  16        4.54        3.63      1.06 o 
  -2   4  16       96.96       95.08      2.59 o 
  -1   4  16      134.64      134.77      3.37 o 
   0   4  16        0.00        1.36      0.91 o 
   1   4  16        1.41        1.47      0.53 o 
   2   4  16        0.01       -0.40      0.53 o 
   3   4  16        6.12        5.26      0.72 o 
   4   4  16       50.95       46.49      1.61 o 
   5   4  16       61.74       60.03      1.80 o 
   6   4  16      238.13      268.33      4.02 o 
   7   4  16       10.99       10.69      1.26 o 
   8   4  16        3.26        9.81      1.87 o 
  -3   5  16      104.16      107.95      3.49 o 
  -2   5  16       18.27       15.72      1.38 o 
  -1   5  16       31.87       30.98      1.78 o 
   0   5  16        4.38        2.14      1.09 o 
   1   5  16        1.07        1.79      0.77 o 
   2   5  16        6.20        4.42      0.69 o 
   3   5  16       25.59       22.73      1.67 o 
   4   5  16      183.92      188.28      3.81 o 
   5   5  16       26.07       28.46      1.54 o 
   6   5  16       50.94       45.62      1.96 o 
   7   5  16       14.94       17.08      2.39 o 
   8   5  16      137.03      131.53      6.20 o 
  -3   6  16       86.81       79.82      4.37 o 
  -2   6  16       14.09       12.41      1.34 o 
  -1   6  16      173.67      174.46      4.24 o 
   0   6  16        0.52       -0.25      0.84 o 
   1   6  16       87.24       79.90      2.34 o 
   2   6  16        2.06        2.55      0.65 o 
   3   6  16       35.35       37.72      3.18 o 
   4   6  16       18.41       18.94      1.63 o 
   5   6  16      113.48      109.07      3.68 o 
   6   6  16       22.15       21.92      1.89 o 
   7   6  16       12.43       13.60      1.22 o 
  -2   7  16       12.02        8.18      1.67 o 
  -1   7  16       65.61       65.85      2.22 o 
   0   7  16       10.54       10.20      1.01 o 
   1   7  16      106.00      108.73      2.81 o 
   2   7  16      220.64      234.21      4.17 o 
   3   7  16       32.51       32.94      2.96 o 
   4   7  16       13.26       11.54      1.37 o 
   5   7  16        1.83        2.25      0.97 o 
   6   7  16       73.67       78.21      3.25 o 
  -1   8  16        0.25        0.66      1.01 o 
   0   8  16       28.63       32.41      1.63 o 
   1   8  16       27.18       23.70      2.06 o 
   2   8  16        9.10        8.59      1.58 o 
   3   8  16        3.49        4.12      1.06 o 
   4   8  16        9.02       11.41      1.37 o 
   5   8  16      117.18      133.27     10.71 o 
   1   9  16      129.99      135.85      3.33 o 
   2   9  16        0.52        0.79      0.95 o 
   3   9  16        0.25        2.21      1.58 o 
   4   9  16        9.15       13.94      2.17 o 
  -1  -2  17      132.42      147.23      6.64 o 
   0  -2  17        0.03       -0.28      0.83 o 
   1  -2  17      109.45      120.80      4.00 o 
   2  -2  17        3.19        2.62      1.12 o 
  -2  -1  17        0.59        0.45      0.83 o 
  -1  -1  17        0.28        0.91      0.81 o 
   0  -1  17       22.82       24.27      1.99 o 
   1  -1  17       22.45       25.93      3.13 o 
   2  -1  17       26.45       27.51      1.56 o 
   3  -1  17       17.43       18.64      1.34 o 
   4  -1  17       20.97       22.50      1.45 o 
  -3   0  17       49.82       60.35      4.16 o 
  -2   0  17       16.76       13.60      1.17 o 
  -1   0  17       50.74       56.75      2.70 o 
   0   0  17       54.94       59.59      2.75 o 
   1   0  17        0.22       -0.36      0.59 o 
   2   0  17        0.42        1.36      0.70 o 
   3   0  17        9.52       12.11      1.10 o 
   4   0  17        0.08        0.02      0.66 o 
   5   0  17       34.62       35.20      1.78 o 
  -3   1  17       41.97       39.61      2.29 o 
  -2   1  17       12.45       15.64      1.23 o 
  -1   1  17       34.33       35.07      1.67 o 
   0   1  17       11.86        7.79      0.92 o 
   1   1  17       29.58       30.10      1.54 o 
   2   1  17       92.04       88.72      2.62 o 
   3   1  17        2.72        2.13      2.16 o 
   4   1  17        0.74        0.77      1.73 o 
   5   1  17        0.62       -0.05      1.58 o 
   6   1  17      106.82      105.29      4.94 o 
  -3   2  17       19.41       19.33      1.37 o 
  -2   2  17       55.60       51.91      2.01 o 
  -1   2  17        8.26        6.42      0.89 o 
   0   2  17       19.80       17.95      1.50 o 
   1   2  17      224.74      222.15      3.85 o 
   2   2  17       18.21       18.65      1.15 o 
   3   2  17      164.18      172.15      4.34 o 
   4   2  17       17.33       18.75      1.52 o 
   5   2  17      285.59      298.26      6.06 o 
   6   2  17        4.48        5.37      1.04 o 
  -2   3  17       21.02       20.94      1.15 o 
  -1   3  17       27.19       25.22      1.38 o 
   0   3  17       40.80       35.09      1.89 o 
   1   3  17       12.74       12.88      1.75 o 
   2   3  17      165.00      161.89      3.20 o 
   3   3  17      138.84      138.93      3.81 o 
   4   3  17      164.37      167.15      4.27 o 
   5   3  17       56.32       59.83      2.60 o 
   6   3  17       21.26       18.20      1.60 o 
  -2   4  17       65.62       63.51      2.67 o 
  -1   4  17        6.14        4.94      0.77 o 
   0   4  17       75.44       83.06      2.80 o 
   1   4  17       62.89       56.60      2.26 o 
   2   4  17       27.98       30.36      1.55 o 
   3   4  17       13.50       16.90      1.38 o 
   4   4  17        9.25       10.73      1.22 o 
   5   4  17        0.61       -0.66      0.60 o 
   6   4  17        0.73        0.43      0.60 o 
  -1   5  17       72.26       70.11      5.07 o 
   0   5  17       14.39       18.57      2.06 o 
   1   5  17      101.75      110.69      4.43 o 
   2   5  17       94.67       87.46      2.87 o 
   3   5  17       37.15       42.87      2.35 o 
   4   5  17       57.60       57.87      3.22 o 
   5   5  17      100.60      107.95      2.99 o 
   6   5  17      165.17      189.13      6.69 o 
  -1   6  17      109.34      110.97      4.82 o 
   0   6  17       20.84       20.51      2.13 o 
   1   6  17        0.58        1.15      1.96 o 
   2   6  17       61.14       69.10      4.53 o 
   3   6  17       11.51       10.12      1.32 o 
   4   6  17       12.01       10.13      1.34 o 
   5   6  17        8.90        8.63      2.33 o 
   1   7  17        0.11        0.51      0.78 o 
   2   7  17        0.00        1.66      0.85 o 
   3   7  17        4.91        4.78      1.37 o 
   4   7  17        0.79       -2.14      1.43 o 
   5   7  17       35.86       34.76      3.05 o 
   2   0  18       25.08       18.60      2.27 o 
   0   1  18       12.83        9.35      2.68 o 
   1   1  18       11.54       12.77      2.00 o 
   2   1  18        0.20        0.31      0.74 o 
   3   1  18       75.12       73.72      3.76 o 
   0   2  18      359.79      363.66     14.38 o 
   1   2  18      146.44      139.83      3.98 o 
   2   2  18       25.14       21.37      1.64 o 
   3   2  18        0.57       -0.10      0.86 o 
   4   2  18        3.18        6.21      1.14 o 
   0   3  18       64.85       61.99      2.55 o 
   1   3  18       98.59       93.70      3.05 o 
   2   3  18       27.10       24.84      1.72 o 
   3   3  18       33.46       36.43      2.07 o 
   4   3  18      103.75      110.59      3.57 o 
   1   4  18       52.08       55.80      3.24 o 
   2   4  18       47.20       41.50      2.34 o 
   3   4  18        3.90        3.07      1.28 o 
   4   4  18       36.08       34.47      2.02 o 
                                                 
